# Supplementary material for: 4-[(Z)-(2-Fur­yl)(2-naphthyl­amino)methyl­ene)]-3-methyl-1-phenyl-1H-pyrazol-5(4H)-one
Source: Acta Crystallogr Sect E Struct Rep Online. 2009 Jul 11;65(Pt 8):o1824. doi: 10.1107/S1600536809025586 (PMC2977223; doi:10.1107/S1600536809025586)
Supplement: Supplementary file 1 [file e-65-o1824-sup1.cif]

##############################################################################
###                                                                        ###
###        Electronic paper (Acta Crystallographica Section E)             ###
###                                                                        ###
##############################################################################
#                                                                            #
# This CIF contains the data in a paper accepted for publication in Acta     #
# Crystallographica Section E. It conforms to the requirements of Notes      #
# for Authors for Section E, and has been peer reviewed under the auspices   #
# of the IUCr Commission on Journals.                                        #
#                                                                            #
# Full details of the Crystallographic Information File format               #
# are given in the paper "The Crystallographic Information File (CIF):       #
# a New Standard Archive File for Crystallography" by S. R. Hall, F. H.      #
# Allen and I. D. Brown [Acta Cryst. (1991), A47, 655-685].                  #
#                                                                            #
# The current version of the core CIF dictionary is obtainable from          #
# ftp://ftp.iucr.org/pub/cif_core.dic. The current version number is 2.4.    #
#                                                                            #
# Software is freely available for graphical display of the structure(s) in  #
# this CIF.  For information consult the CIF home page http://www.iucr.org/  #
# cif/home.html                                                              #
#                                                                            #
# This file may be used for bona fide research purposes within the           #
# scientific community so long as proper attribution is given to the journal # 
# article from which it was obtained.                                        #
#                                                                            #
##############################################################################
                                             
data_I
_audit_creation_method     SHELXL-97
_chemical_name_systematic
;
4-[(<i>Z</i>)-(2-furyl)(2-naphthylamino)methylene)]-3-methyl-1-phenyl-
1<i>H</i>-pyrazol-5(4<i>H</i>)-one
;
_chemical_name_common     ?
_chemical_formula_moiety     'C25 H19 N3 O2'
_chemical_formula_sum     'C25 H19 N3 O2'
_chemical_formula_iupac     'C25 H19 N3 O2'
_chemical_formula_weight     393.43
_chemical_melting_point     ?
_symmetry_cell_setting     Monoclinic
_symmetry_space_group_name_H-M     'P 21/n'
_symmetry_space_group_name_Hall     '-P 2yn'
loop_
    _symmetry_equiv_pos_as_xyz
    'x, y, z'
    '-x+1/2, y+1/2, -z+1/2'
    '-x, -y, -z'
    'x-1/2, -y-1/2, z-1/2'
_cell_length_a     9.8484(10)
_cell_length_b     17.5071(18)
_cell_length_c     12.1549(13)
_cell_angle_alpha     90.00
_cell_angle_beta     108.836(2)
_cell_angle_gamma     90.00
_cell_volume     1983.5(4)
_cell_formula_units_Z     4
_cell_measurement_reflns_used     3130
_cell_measurement_theta_min     2.60
_cell_measurement_theta_max     28.00
_cell_measurement_temperature     295(2)
_exptl_crystal_description     block
_exptl_crystal_colour     yellow
_exptl_crystal_size_max     0.44
_exptl_crystal_size_mid     0.30
_exptl_crystal_size_min     0.20
_exptl_crystal_density_diffrn     1.317
_exptl_crystal_density_meas     ?
_exptl_crystal_density_method     'not measured'
_exptl_crystal_F_000     824.0
_exptl_absorpt_coefficient_mu     0.085
_exptl_absorpt_correction_type     'multi-scan'
_exptl_absorpt_process_details     '(SADABS; Sheldrick, 2005)'
_exptl_absorpt_correction_T_min     0.959
_exptl_absorpt_correction_T_max     0.983
_exptl_special_details
;
;
_diffrn_ambient_temperature     295(2)
_diffrn_radiation_type     MoK\a
_diffrn_radiation_wavelength     0.71073
_diffrn_radiation_source     'fine-focus sealed tube'
_diffrn_radiation_monochromator     graphite
_diffrn_measurement_device_type     'Bruker SMART CCD area-detector'
_diffrn_measurement_method     '\f and \w'
_diffrn_detector_area_resol_mean     ?
_diffrn_reflns_number     13952
_diffrn_reflns_av_R_equivalents     0.0257
_diffrn_reflns_av_sigmaI/netI     0.0313
_diffrn_reflns_theta_min     2.60
_diffrn_reflns_theta_max     28.00
_diffrn_reflns_theta_full     28.00
_diffrn_measured_fraction_theta_max     0.995
_diffrn_measured_fraction_theta_full     0.995
_diffrn_reflns_limit_h_min     -12
_diffrn_reflns_limit_h_max     12
_diffrn_reflns_limit_k_min     -23
_diffrn_reflns_limit_k_max     21
_diffrn_reflns_limit_l_min     -16
_diffrn_reflns_limit_l_max     15
_diffrn_standards_number     ?
_diffrn_standards_interval_count     ?
_diffrn_standards_interval_time     ?
_diffrn_standards_decay_%     ?
_refine_special_details
;
Refinement of <i>F</i>^2^ against ALL reflections. The weighted <i>R</i>-factor
<i>wR</i> and goodness of fit <i>S</i> are based on <i>F</i>^2^, conventional
<i>R</i>-factors <i>R</i> are based on <i>F</i>, with <i>F</i> set to zero for
negative <i>F</i>^2^. The threshold expression of <i>F</i>^2^ >
\s(<i>F</i>^2^) is used only for calculating <i>R</i>-factors(gt) <i>etc</i>.
and is not relevant to the choice of reflections for refinement.
<i>R</i>-factors based on <i>F</i>^2^ are statistically about twice as large
as those based on <i>F</i>, and <i>R</i>- factors based on ALL data will be
even larger.
;
_reflns_number_total     4755
_reflns_number_gt     3166
_reflns_threshold_expression     I>2\s(I)
_refine_ls_structure_factor_coef     Fsqd
_refine_ls_matrix_type     full
_refine_ls_R_factor_all     0.0742
_refine_ls_R_factor_gt     0.0445
_refine_ls_wR_factor_gt     0.1029
_refine_ls_wR_factor_ref     0.1199
_refine_ls_goodness_of_fit_ref     1.047
_refine_ls_restrained_S_all     1.047
_refine_ls_number_reflns     4755
_refine_ls_number_parameters     276
_refine_ls_number_restraints     0
_refine_ls_hydrogen_treatment     mixed
_refine_ls_weighting_scheme     calc
_refine_ls_weighting_details
           'calc w=1/[\s^2^(Fo^2^)+(0.05P)^2^+0.2364P] where P=(Fo^2^+2Fc^2^)/3'
_atom_sites_solution_hydrogens     geom
_atom_sites_solution_primary     direct
_atom_sites_solution_secondary     difmap
_refine_ls_shift/su_max     0.001
_refine_ls_shift/su_mean     0.000
_refine_diff_density_max     0.162
_refine_diff_density_min     -0.176
_refine_ls_extinction_method     none
_refine_ls_extinction_coef     ?
_refine_ls_abs_structure_Flack     ?
_refine_ls_abs_structure_Rogers     ?
loop_
    _atom_type_symbol
    _atom_type_description
    _atom_type_scat_dispersion_real
    _atom_type_scat_dispersion_imag
    _atom_type_scat_source
    'C' 'C' 0.0033 0.0016
                         'International Tables Vol C Tables 4.2.6.8 and 6.1.1.4'
    'H' 'H' 0.0000 0.0000
                         'International Tables Vol C Tables 4.2.6.8 and 6.1.1.4'
    'N' 'N' 0.0061 0.0033
                         'International Tables Vol C Tables 4.2.6.8 and 6.1.1.4'
    'O' 'O' 0.0106 0.0060
                         'International Tables Vol C Tables 4.2.6.8 and 6.1.1.4'
_computing_data_collection     'SMART (Bruker, 2005)'
_computing_cell_refinement     'SAINT (Bruker, 2005)'
_computing_data_reduction     'SAINT (Bruker, 2005)'
_computing_structure_solution     'SHELXS97 (Sheldrick, 2008)'
_computing_structure_refinement     'SHELXL97 (Sheldrick, 2008)'
_computing_molecular_graphics     'SHELXL97 (Sheldrick, 2008)'
_computing_publication_material     'SHELXL97 (Sheldrick, 2008)'
loop_
    _atom_site_type_symbol
    _atom_site_label
    _atom_site_fract_x
    _atom_site_fract_y
    _atom_site_fract_z
    _atom_site_U_iso_or_equiv
    _atom_site_adp_type
    _atom_site_calc_flag
    _atom_site_refinement_flags
    _atom_site_occupancy
    _atom_site_disorder_assembly
    _atom_site_disorder_group
    O O1 0.31096(12) 0.99855(6) 0.59990(9) 0.0549(3) Uani d . 1 . .
    N N2 0.45802(13) 0.85606(7) 0.46997(10) 0.0432(3) Uani d . 1 . .
    N N1 0.34379(12) 0.90162(7) 0.47756(10) 0.0399(3) Uani d . 1 . .
    N N3 0.55828(15) 1.02258(7) 0.77544(11) 0.0465(3) Uani d . 1 . .
    O O2 0.75042(12) 0.85524(6) 0.83717(10) 0.0592(3) Uani d . 1 . .
    C C1 0.20702(15) 0.89273(8) 0.39232(12) 0.0390(3) Uani d . 1 . .
    C C11 0.61359(16) 0.96190(8) 0.73800(12) 0.0397(3) Uani d . 1 . .
    C C7 0.38634(16) 0.94942(8) 0.57273(12) 0.0406(3) Uani d . 1 . .
    C C16 0.59012(16) 1.05724(9) 0.88701(13) 0.0449(4) Uani d . 1 . .
    C C9 0.56923(16) 0.87256(8) 0.56016(12) 0.0409(3) Uani d . 1 . .
    C C8 0.53422(15) 0.92941(8) 0.63218(12) 0.0394(3) Uani d . 1 . .
    C C12 0.75221(16) 0.93050(8) 0.80752(12) 0.0418(3) Uani d . 1 . .
    C C6 0.19138(17) 0.84437(9) 0.29868(13) 0.0457(4) Uani d . 1 . .
    H H6 0.2712 0.8203 0.2895 0.055 Uiso calc R 1 . .
    C C25 0.53169(17) 1.13195(9) 0.88745(13) 0.0469(4) Uani d . 1 . .
    C C17 0.65935(18) 1.02042(10) 0.98919(14) 0.0535(4) Uani d . 1 . .
    H H17 0.6968 0.9718 0.9881 0.064 Uiso calc R 1 . .
    C C2 0.08712(17) 0.92954(9) 0.40357(14) 0.0490(4) Uani d . 1 . .
    H H2 0.0965 0.9628 0.4653 0.059 Uiso calc R 1 . .
    C C4 -0.06237(18) 0.86776(10) 0.23023(15) 0.0564(4) Uani d . 1 . .
    H H4 -0.1525 0.8592 0.1763 0.068 Uiso calc R 1 . .
    C C10 0.71017(17) 0.83648(10) 0.57112(15) 0.0563(4) Uani d . 1 . .
    H H10A 0.7012 0.8060 0.5035 0.085 Uiso calc R 1 . .
    H H10B 0.7393 0.8047 0.6391 0.085 Uiso calc R 1 . .
    H H10C 0.7808 0.8756 0.5778 0.085 Uiso calc R 1 . .
    C C18 0.67368(19) 1.05648(12) 1.09619(14) 0.0628(5) Uani d . 1 . .
    H H18 0.7246 1.0322 1.1653 0.075 Uiso calc R 1 . .
    C C24 0.46253(18) 1.17379(10) 0.78515(15) 0.0546(4) Uani d . 1 . .
    H H24 0.4562 1.1530 0.7133 0.065 Uiso calc R 1 . .
    C C5 0.05709(18) 0.83200(10) 0.21910(14) 0.0534(4) Uani d . 1 . .
    H H5 0.0471 0.7990 0.1570 0.064 Uiso calc R 1 . .
    C C3 -0.04613(18) 0.91643(10) 0.32260(15) 0.0564(4) Uani d . 1 . .
    H H3 -0.1262 0.9409 0.3306 0.068 Uiso calc R 1 . .
    C C19 0.6143(2) 1.12593(12) 1.09975(15) 0.0645(5) Uani d . 1 . .
    H H19 0.6215 1.1477 1.1712 0.077 Uiso calc R 1 . .
    C C13 0.88543(18) 0.95840(10) 0.85144(14) 0.0545(4) Uani d . 1 . .
    H H13 0.9150 1.0081 0.8444 0.065 Uiso calc R 1 . .
    C C21 0.4782(2) 1.23835(12) 0.99697(19) 0.0748(6) Uani d . 1 . .
    H H21 0.4819 1.2605 1.0675 0.090 Uiso calc R 1 . .
    C C20 0.54195(19) 1.16567(10) 0.99658(15) 0.0561(4) Uani d . 1 . .
    C C15 0.8882(2) 0.83722(11) 0.90023(15) 0.0651(5) Uani d . 1 . .
    H H15 0.9184 0.7893 0.9315 0.078 Uiso calc R 1 . .
    C C14 0.97269(19) 0.89690(11) 0.91091(16) 0.0624(5) Uani d . 1 . .
    H H14 1.0709 0.8985 0.9500 0.075 Uiso calc R 1 . .
    C C23 0.4050(2) 1.24393(11) 0.78978(18) 0.0689(5) Uani d . 1 . .
    H H23 0.3609 1.2706 0.7214 0.083 Uiso calc R 1 . .
    C C22 0.4119(3) 1.27615(12) 0.8966(2) 0.0804(6) Uani d . 1 . .
    H H22 0.3708 1.3237 0.8988 0.096 Uiso calc R 1 . .
    H H3A 0.4738(19) 1.0356(10) 0.7248(15) 0.058(5) Uiso d . 1 . .
loop_
    _atom_site_aniso_label
    _atom_site_aniso_U_11
    _atom_site_aniso_U_22
    _atom_site_aniso_U_33
    _atom_site_aniso_U_12
    _atom_site_aniso_U_13
    _atom_site_aniso_U_23
    O1 0.0514(7) 0.0583(7) 0.0513(7) 0.0136(5) 0.0115(5) -0.0159(5)
    N2 0.0433(7) 0.0436(7) 0.0423(7) 0.0067(5) 0.0134(6) -0.0054(5)
    N1 0.0391(7) 0.0411(7) 0.0383(6) 0.0041(5) 0.0110(5) -0.0056(5)
    N3 0.0498(8) 0.0483(8) 0.0369(7) 0.0048(6) 0.0076(6) -0.0075(6)
    O2 0.0605(7) 0.0436(6) 0.0581(7) -0.0067(5) -0.0022(6) 0.0069(5)
    C1 0.0409(8) 0.0386(8) 0.0364(7) 0.0015(6) 0.0110(6) 0.0031(6)
    C11 0.0443(8) 0.0376(8) 0.0382(8) -0.0023(6) 0.0146(6) 0.0001(6)
    C7 0.0455(9) 0.0397(8) 0.0366(7) 0.0017(6) 0.0133(6) -0.0019(6)
    C16 0.0444(8) 0.0530(9) 0.0387(8) -0.0093(7) 0.0152(6) -0.0092(7)
    C9 0.0433(8) 0.0401(8) 0.0386(8) 0.0031(6) 0.0121(6) -0.0018(6)
    C8 0.0418(8) 0.0387(8) 0.0374(7) 0.0027(6) 0.0121(6) -0.0009(6)
    C12 0.0489(9) 0.0360(8) 0.0382(8) -0.0027(6) 0.0109(6) 0.0002(6)
    C6 0.0474(9) 0.0473(9) 0.0405(8) 0.0051(7) 0.0117(7) -0.0017(7)
    C25 0.0466(9) 0.0519(9) 0.0459(9) -0.0101(7) 0.0203(7) -0.0131(7)
    C17 0.0506(10) 0.0646(11) 0.0444(9) -0.0058(8) 0.0143(7) -0.0030(8)
    C2 0.0461(9) 0.0552(9) 0.0449(9) 0.0058(7) 0.0135(7) -0.0019(7)
    C4 0.0436(9) 0.0660(11) 0.0511(10) -0.0024(8) 0.0034(7) 0.0071(8)
    C10 0.0495(10) 0.0643(11) 0.0533(10) 0.0137(8) 0.0139(8) -0.0075(8)
    C18 0.0556(11) 0.0919(15) 0.0382(9) -0.0157(10) 0.0110(8) -0.0029(9)
    C24 0.0626(11) 0.0551(10) 0.0510(10) 0.0013(8) 0.0254(8) -0.0096(8)
    C5 0.0580(10) 0.0540(10) 0.0406(8) -0.0018(8) 0.0055(7) -0.0039(7)
    C3 0.0446(10) 0.0681(11) 0.0546(10) 0.0086(8) 0.0131(8) 0.0036(9)
    C19 0.0683(12) 0.0818(13) 0.0472(10) -0.0234(10) 0.0239(9) -0.0240(9)
    C13 0.0486(10) 0.0526(10) 0.0580(10) -0.0104(8) 0.0114(8) 0.0019(8)
    C21 0.0903(15) 0.0718(13) 0.0745(14) -0.0120(11) 0.0437(12) -0.0355(11)
    C20 0.0601(11) 0.0620(11) 0.0517(10) -0.0186(8) 0.0260(8) -0.0205(8)
    C15 0.0667(12) 0.0540(10) 0.0559(10) 0.0097(9) -0.0062(9) 0.0075(8)
    C14 0.0471(10) 0.0720(12) 0.0595(11) 0.0019(9) 0.0053(8) 0.0021(9)
    C23 0.0805(14) 0.0602(11) 0.0721(12) 0.0112(10) 0.0333(11) -0.0028(10)
    C22 0.1020(17) 0.0592(12) 0.0900(16) 0.0080(11) 0.0449(13) -0.0201(11)
_geom_special_details
;
All e.s.d.'s (except the e.s.d. in the dihedral angle between two l.s. planes)
are estimated using the full covariance matrix. The cell e.s.d.'s are taken
into account individually in the estimation of e.s.d.'s in distances, angles
and torsion angles; correlations between e.s.d.'s in cell parameters are only
used when they are defined by crystal symmetry. An approximate (isotropic)
treatment of cell e.s.d.'s is used for estimating e.s.d.'s involving l.s.
planes.
;
loop_
    _geom_bond_atom_site_label_1
    _geom_bond_atom_site_label_2
    _geom_bond_site_symmetry_2
    _geom_bond_distance
    _geom_bond_publ_flag
    O1 C7 . 1.2483(17) ?
    N2 C9 . 1.3074(18) ?
    N2 N1 . 1.4062(16) ?
    N1 C7 . 1.3787(18) ?
    N1 C1 . 1.4181(18) ?
    N3 C11 . 1.3388(19) ?
    N3 C16 . 1.4251(18) ?
    N3 H3A . 0.890(17) ?
    O2 C15 . 1.363(2) ?
    O2 C12 . 1.3677(17) ?
    C1 C6 . 1.387(2) ?
    C1 C2 . 1.390(2) ?
    C11 C8 . 1.3928(19) ?
    C11 C12 . 1.461(2) ?
    C7 C8 . 1.444(2) ?
    C16 C17 . 1.370(2) ?
    C16 C25 . 1.430(2) ?
    C9 C8 . 1.439(2) ?
    C9 C10 . 1.491(2) ?
    C12 C13 . 1.339(2) ?
    C6 C5 . 1.380(2) ?
    C6 H6 . 0.9300 ?
    C25 C24 . 1.414(2) ?
    C25 C20 . 1.425(2) ?
    C17 C18 . 1.411(2) ?
    C17 H17 . 0.9300 ?
    C2 C3 . 1.382(2) ?
    C2 H2 . 0.9300 ?
    C4 C3 . 1.377(2) ?
    C4 C5 . 1.377(2) ?
    C4 H4 . 0.9300 ?
    C10 H10A . 0.9600 ?
    C10 H10B . 0.9600 ?
    C10 H10C . 0.9600 ?
    C18 C19 . 1.356(3) ?
    C18 H18 . 0.9300 ?
    C24 C23 . 1.361(2) ?
    C24 H24 . 0.9300 ?
    C5 H5 . 0.9300 ?
    C3 H3 . 0.9300 ?
    C19 C20 . 1.410(3) ?
    C19 H19 . 0.9300 ?
    C13 C14 . 1.421(2) ?
    C13 H13 . 0.9300 ?
    C21 C22 . 1.356(3) ?
    C21 C20 . 1.420(3) ?
    C21 H21 . 0.9300 ?
    C15 C14 . 1.316(3) ?
    C15 H15 . 0.9300 ?
    C14 H14 . 0.9300 ?
    C23 C22 . 1.397(3) ?
    C23 H23 . 0.9300 ?
    C22 H22 . 0.9300 ?
loop_
    _geom_angle_atom_site_label_1
    _geom_angle_atom_site_label_2
    _geom_angle_atom_site_label_3
    _geom_angle_site_symmetry_1
    _geom_angle_site_symmetry_3
    _geom_angle
    _geom_angle_publ_flag
    C9 N2 N1 . . 106.92(11) ?
    C7 N1 N2 . . 111.50(11) ?
    C7 N1 C1 . . 129.74(12) ?
    N2 N1 C1 . . 118.76(11) ?
    C11 N3 C16 . . 132.27(14) ?
    C11 N3 H3A . . 111.1(11) ?
    C16 N3 H3A . . 114.8(11) ?
    C15 O2 C12 . . 106.02(13) ?
    C6 C1 C2 . . 119.41(14) ?
    C6 C1 N1 . . 119.62(13) ?
    C2 C1 N1 . . 120.92(13) ?
    N3 C11 C8 . . 117.99(13) ?
    N3 C11 C12 . . 120.57(13) ?
    C8 C11 C12 . . 121.43(13) ?
    O1 C7 N1 . . 126.48(13) ?
    O1 C7 C8 . . 128.64(13) ?
    N1 C7 C8 . . 104.88(12) ?
    C17 C16 N3 . . 123.69(15) ?
    C17 C16 C25 . . 120.68(14) ?
    N3 C16 C25 . . 115.34(13) ?
    N2 C9 C8 . . 111.25(13) ?
    N2 C9 C10 . . 119.01(13) ?
    C8 C9 C10 . . 129.61(13) ?
    C11 C8 C9 . . 132.15(13) ?
    C11 C8 C7 . . 122.51(13) ?
    C9 C8 C7 . . 105.33(12) ?
    C13 C12 O2 . . 109.92(13) ?
    C13 C12 C11 . . 134.89(14) ?
    O2 C12 C11 . . 115.19(13) ?
    C5 C6 C1 . . 119.89(15) ?
    C5 C6 H6 . . 120.1 ?
    C1 C6 H6 . . 120.1 ?
    C24 C25 C20 . . 118.23(15) ?
    C24 C25 C16 . . 123.42(14) ?
    C20 C25 C16 . . 118.34(15) ?
    C16 C17 C18 . . 119.84(17) ?
    C16 C17 H17 . . 120.1 ?
    C18 C17 H17 . . 120.1 ?
    C3 C2 C1 . . 119.63(15) ?
    C3 C2 H2 . . 120.2 ?
    C1 C2 H2 . . 120.2 ?
    C3 C4 C5 . . 118.90(15) ?
    C3 C4 H4 . . 120.6 ?
    C5 C4 H4 . . 120.6 ?
    C9 C10 H10A . . 109.5 ?
    C9 C10 H10B . . 109.5 ?
    H10A C10 H10B . . 109.5 ?
    C9 C10 H10C . . 109.5 ?
    H10A C10 H10C . . 109.5 ?
    H10B C10 H10C . . 109.5 ?
    C19 C18 C17 . . 120.98(17) ?
    C19 C18 H18 . . 119.5 ?
    C17 C18 H18 . . 119.5 ?
    C23 C24 C25 . . 121.31(16) ?
    C23 C24 H24 . . 119.3 ?
    C25 C24 H24 . . 119.3 ?
    C4 C5 C6 . . 121.02(16) ?
    C4 C5 H5 . . 119.5 ?
    C6 C5 H5 . . 119.5 ?
    C4 C3 C2 . . 121.14(16) ?
    C4 C3 H3 . . 119.4 ?
    C2 C3 H3 . . 119.4 ?
    C18 C19 C20 . . 120.90(16) ?
    C18 C19 H19 . . 119.6 ?
    C20 C19 H19 . . 119.6 ?
    C12 C13 C14 . . 106.28(15) ?
    C12 C13 H13 . . 126.9 ?
    C14 C13 H13 . . 126.9 ?
    C22 C21 C20 . . 121.29(17) ?
    C22 C21 H21 . . 119.4 ?
    C20 C21 H21 . . 119.4 ?
    C19 C20 C21 . . 122.45(16) ?
    C19 C20 C25 . . 119.14(17) ?
    C21 C20 C25 . . 118.41(17) ?
    C14 C15 O2 . . 110.79(15) ?
    C14 C15 H15 . . 124.6 ?
    O2 C15 H15 . . 124.6 ?
    C15 C14 C13 . . 106.99(16) ?
    C15 C14 H14 . . 126.5 ?
    C13 C14 H14 . . 126.5 ?
    C24 C23 C22 . . 120.46(19) ?
    C24 C23 H23 . . 119.8 ?
    C22 C23 H23 . . 119.8 ?
    C21 C22 C23 . . 120.26(19) ?
    C21 C22 H22 . . 119.9 ?
    C23 C22 H22 . . 119.9 ?
loop_
    _geom_torsion_atom_site_label_1
    _geom_torsion_atom_site_label_2
    _geom_torsion_atom_site_label_3
    _geom_torsion_atom_site_label_4
    _geom_torsion_site_symmetry_1
    _geom_torsion_site_symmetry_2
    _geom_torsion_site_symmetry_3
    _geom_torsion_site_symmetry_4
    _geom_torsion
    _geom_torsion_publ_flag
    C9 N2 N1 C7 . . . . 2.05(16) ?
    C9 N2 N1 C1 . . . . -177.32(12) ?
    C7 N1 C1 C6 . . . . 175.47(14) ?
    N2 N1 C1 C6 . . . . -5.3(2) ?
    C7 N1 C1 C2 . . . . -7.0(2) ?
    N2 N1 C1 C2 . . . . 172.21(13) ?
    C16 N3 C11 C8 . . . . 162.29(15) ?
    C16 N3 C11 C12 . . . . -16.9(3) ?
    N2 N1 C7 O1 . . . . 176.89(14) ?
    C1 N1 C7 O1 . . . . -3.8(3) ?
    N2 N1 C7 C8 . . . . -3.45(15) ?
    C1 N1 C7 C8 . . . . 175.84(13) ?
    C11 N3 C16 C17 . . . . -20.6(3) ?
    C11 N3 C16 C25 . . . . 165.61(16) ?
    N1 N2 C9 C8 . . . . 0.31(17) ?
    N1 N2 C9 C10 . . . . -175.88(13) ?
    N3 C11 C8 C9 . . . . 169.80(15) ?
    C12 C11 C8 C9 . . . . -11.0(3) ?
    N3 C11 C8 C7 . . . . -11.4(2) ?
    C12 C11 C8 C7 . . . . 167.75(14) ?
    N2 C9 C8 C11 . . . . 176.57(15) ?
    C10 C9 C8 C11 . . . . -7.8(3) ?
    N2 C9 C8 C7 . . . . -2.38(17) ?
    C10 C9 C8 C7 . . . . 173.29(16) ?
    O1 C7 C8 C11 . . . . 4.0(2) ?
    N1 C7 C8 C11 . . . . -175.66(13) ?
    O1 C7 C8 C9 . . . . -176.93(16) ?
    N1 C7 C8 C9 . . . . 3.42(15) ?
    C15 O2 C12 C13 . . . . -0.65(19) ?
    C15 O2 C12 C11 . . . . 179.64(14) ?
    N3 C11 C12 C13 . . . . -57.2(3) ?
    C8 C11 C12 C13 . . . . 123.6(2) ?
    N3 C11 C12 O2 . . . . 122.37(15) ?
    C8 C11 C12 O2 . . . . -56.76(19) ?
    C2 C1 C6 C5 . . . . -1.3(2) ?
    N1 C1 C6 C5 . . . . 176.20(14) ?
    C17 C16 C25 C24 . . . . 178.23(15) ?
    N3 C16 C25 C24 . . . . -7.8(2) ?
    C17 C16 C25 C20 . . . . -2.6(2) ?
    N3 C16 C25 C20 . . . . 171.36(14) ?
    N3 C16 C17 C18 . . . . -173.62(14) ?
    C25 C16 C17 C18 . . . . -0.1(2) ?
    C6 C1 C2 C3 . . . . 1.1(2) ?
    N1 C1 C2 C3 . . . . -176.36(14) ?
    C16 C17 C18 C19 . . . . 2.9(3) ?
    C20 C25 C24 C23 . . . . -1.0(3) ?
    C16 C25 C24 C23 . . . . 178.16(17) ?
    C3 C4 C5 C6 . . . . 0.0(3) ?
    C1 C6 C5 C4 . . . . 0.8(2) ?
    C5 C4 C3 C2 . . . . -0.2(3) ?
    C1 C2 C3 C4 . . . . -0.4(3) ?
    C17 C18 C19 C20 . . . . -2.8(3) ?
    O2 C12 C13 C14 . . . . 0.73(19) ?
    C11 C12 C13 C14 . . . . -179.64(17) ?
    C18 C19 C20 C21 . . . . 179.81(18) ?
    C18 C19 C20 C25 . . . . -0.1(3) ?
    C22 C21 C20 C19 . . . . 178.53(19) ?
    C22 C21 C20 C25 . . . . -1.6(3) ?
    C24 C25 C20 C19 . . . . -178.08(15) ?
    C16 C25 C20 C19 . . . . 2.7(2) ?
    C24 C25 C20 C21 . . . . 2.0(2) ?
    C16 C25 C20 C21 . . . . -177.14(16) ?
    C12 O2 C15 C14 . . . . 0.3(2) ?
    O2 C15 C14 C13 . . . . 0.1(2) ?
    C12 C13 C14 C15 . . . . -0.5(2) ?
    C25 C24 C23 C22 . . . . -0.6(3) ?
    C20 C21 C22 C23 . . . . 0.0(3) ?
    C24 C23 C22 C21 . . . . 1.1(3) ?
loop_
    _geom_hbond_atom_site_label_D
    _geom_hbond_atom_site_label_H
    _geom_hbond_atom_site_label_A
    _geom_hbond_site_symmetry_A
    _geom_hbond_distance_DH
    _geom_hbond_distance_HA
    _geom_hbond_distance_DA
    _geom_hbond_angle_DHA
    N3 H3A O1 . 0.890(17) 1.930(17) 2.7030(17) 144.3(16)
data_global
_journal_date_recd_electronic     2009-06-26
_journal_date_accepted     2009-07-01
_journal_name_full     'Acta Crystallographica, Section E'
_journal_year     2009
_journal_volume     65
_journal_issue      8
_journal_page_first     o1824
_journal_page_last     o1824
_journal_paper_category     QO
_journal_coeditor_code     HG2530
_publ_contact_author_name     'Prof. Jinzhou Li'
_publ_contact_author_address
;
 College of Chemistry and Chemical Engineering, Harbin Normal University,
 Harbin 150025, People's
 Republic of China
;
_publ_contact_author_email     lijinzhou20@163.com
_publ_contact_author_fax     '86 0451 88060851'
_publ_contact_author_phone     '86 0451 88060851'
_publ_section_title
;\
4-[(<i>Z</i>)-(2-Furyl)(2-naphthylamino)methylene)]-3-methyl-1-phenyl-\
1<i>H</i>-pyrazol-5(4<i>H</i>)-one
;
loop_
    _publ_author_name
    _publ_author_footnote
    _publ_author_address
    'Li, Jing' .
;
College of Chemistry and Chemical Engineering, Harbin Normal University,
Harbin 150025, People's Republic of China
;
    'Li, Jin-Zhou' .
;
College of Chemistry and Chemical Engineering, Harbin Normal University,
Harbin 150025, People's Republic of China
;
    'Li, Jing-Qi' .
;
College of Chemistry and Chemical Engineering, Harbin Normal University,
Harbin 150025, People's Republic of China
;
    'Zhang, Heng-Qiang' .
;
College of Chemistry and Chemical Engineering, Harbin Normal University,
Harbin 150025, People's Republic of China
;
    'Li, Jia-Min' .
;
College of Chemistry and Chemical Engineering, Harbin Normal University,
Harbin 150025, People's Republic of China
;
