# Supplementary material for: 4-[(Z)-(2-Fur­yl)(2-naphthyl­amino)methyl­ene)]-3-methyl-1-phenyl-1H-pyrazol-5(4H)-one
Source: Acta Crystallogr Sect E Struct Rep Online. 2009 Jul 11;65(Pt 8):o1824. doi: 10.1107/S1600536809025586 (PMC2977223; doi:10.1107/S1600536809025586)
Supplement: Supplementary file 2 [file e-65-o1824-Isup2.hkl]

# 
# h,k,l, Fc-squared, Fo-squared, sigma(Fo-squared) and status flag 
# 
data_I
_shelx_title ' LJ007_0m in P2(1)/n' 
_shelx_refln_list_code          4 
_shelx_F_calc_maximum      150.83 
_exptl_crystal_F_000       880.00 
_reflns_d_resolution_high  0.7569 
 
loop_ 
 _symmetry_equiv_pos_as_xyz 
 'x, y, z' 
 '-x+1/2, y+1/2, -z+1/2' 
 '-x, -y, -z' 
 'x-1/2, -y-1/2, z-1/2' 
 
_cell_length_a     9.8484 
_cell_length_b    17.5071 
_cell_length_c    12.1549 
_cell_angle_alpha  90.000 
_cell_angle_beta  108.836 
_cell_angle_gamma  90.000 
 
_shelx_F_squared_multiplier     1.000 
 
loop_ 
 _refln_index_h 
 _refln_index_k 
 _refln_index_l 
 _refln_F_squared_calc 
 _refln_F_squared_meas 
 _refln_F_squared_sigma 
 _refln_observed_status 
   2   0   0    10228.98     9681.81    108.11 o 
   4   0   0        7.32        6.13      1.51 o 
   6   0   0      850.48      846.17     13.46 o 
   8   0   0      287.29      287.05      9.95 o 
  10   0   0       32.23       34.95      7.12 o 
  12   0   0       34.83       25.23      6.62 o 
   2   1   0        0.11        6.25      0.98 o 
   3   1   0     1354.19     1319.36     11.71 o 
   4   1   0      110.48      115.10      3.14 o 
   5   1   0      204.99      200.31      4.64 o 
   6   1   0      197.25      196.39      4.31 o 
   7   1   0       50.42       50.03      3.15 o 
   8   1   0      240.91      249.39      5.89 o 
   9   1   0       76.48       83.49     15.90 o 
  10   1   0       16.62        8.25      2.83 o 
  11   1   0        0.24        1.74      2.66 o 
  12   1   0        0.23        3.15      3.54 o 
   1   2   0      233.60      240.21      3.13 o 
   2   2   0     1620.62     1634.12     13.01 o 
   3   2   0     1500.87     1522.77     18.45 o 
   4   2   0     1498.41     1566.10     24.66 o 
   5   2   0     1432.40     1454.03     14.58 o 
   6   2   0       24.61       20.78      2.10 o 
   7   2   0      251.55      245.21      7.10 o 
   8   2   0        1.29        0.17      1.51 o 
   9   2   0       93.63       94.03      6.71 o 
  10   2   0        0.65       -2.47      2.13 o 
  11   2   0        2.59        0.95      2.66 o 
  12   2   0        1.22        1.03      3.26 o 
   1   3   0      590.38      470.63      5.34 o 
   2   3   0    11921.11    11660.63     63.18 o 
   3   3   0     4436.08     4507.98     31.89 o 
   4   3   0      839.95      781.25      8.86 o 
   5   3   0        0.32        0.97      0.84 o 
   6   3   0        5.78        3.37      1.35 o 
   7   3   0       49.45       50.41      3.44 o 
   8   3   0      198.20      189.12      6.30 o 
   9   3   0       10.17       15.99      3.66 o 
  10   3   0        2.17        5.20      7.06 o 
  11   3   0       38.50       38.61      5.63 o 
  12   3   0        0.02        0.65      4.17 o 
   0   4   0     9559.18     9291.25    174.77 o 
   1   4   0     1836.13     1729.91     21.61 o 
   2   4   0      277.57      308.59      4.15 o 
   3   4   0       73.21      105.07      3.27 o 
   4   4   0     2094.99     2206.34     16.57 o 
   5   4   0      699.45      806.79      8.44 o 
   6   4   0      126.06      123.71      4.40 o 
   7   4   0      124.66      118.96      5.43 o 
   8   4   0       37.85       36.26      3.70 o 
   9   4   0      161.72      162.79      8.03 o 
  10   4   0      102.76      118.36      7.96 o 
  11   4   0       13.66       12.80      5.40 o 
  12   4   0       14.54       18.20      6.74 o 
   1   5   0      564.81      568.78      5.79 o 
   2   5   0        0.39        1.79      0.80 o 
   3   5   0       14.22       15.91      1.22 o 
   4   5   0     2295.34     2307.47     17.31 o 
   5   5   0     1053.27     1082.42     11.07 o 
   6   5   0        9.66        5.84      1.55 o 
   7   5   0      224.16      212.68      6.32 o 
   8   5   0       56.19       49.67      3.82 o 
   9   5   0        0.01        0.86      2.14 o 
  10   5   0       47.74       24.94      7.00 o 
  11   5   0        0.06        6.18      4.88 o 
  12   5   0        3.74        2.19      4.75 o 
   0   6   0     1150.16     1112.72     15.25 o 
   1   6   0      118.91      105.53      2.78 o 
   2   6   0      624.97      608.59     10.07 o 
   3   6   0      167.13      206.32      3.65 o 
   4   6   0      251.39      244.61      4.44 o 
   5   6   0      238.34      274.98      5.16 o 
   6   6   0        8.69        7.14      1.72 o 
   7   6   0       31.20       25.10      2.80 o 
   8   6   0      149.10      152.80      7.33 o 
   9   6   0      101.18      110.54      6.79 o 
  10   6   0        0.41        1.90      2.95 o 
  11   6   0      100.48      101.60     12.76 o 
   1   7   0     1660.06     1605.58     20.82 o 
   2   7   0      385.23      408.98      5.29 o 
   3   7   0      220.18      243.25      4.99 o 
   4   7   0       38.13       37.79      2.00 o 
   5   7   0       20.06       14.40      2.11 o 
   6   7   0       81.48       70.23      5.58 o 
   7   7   0      131.64      117.04      6.31 o 
   8   7   0      178.40      156.34      7.53 o 
   9   7   0       16.23       11.84      3.31 o 
  10   7   0        4.29        3.48      2.78 o 
  11   7   0        8.07        2.25      4.59 o 
   0   8   0      418.03      426.87      8.61 o 
   1   8   0      388.20      380.41      5.67 o 
   2   8   0        0.05        0.25      0.70 o 
   3   8   0      450.02      501.06      8.85 o 
   4   8   0      114.15      128.41      3.35 o 
   5   8   0      541.51      553.88      9.76 o 
   6   8   0       53.02       50.25      3.51 o 
   7   8   0      623.67      636.10     15.02 o 
   8   8   0      101.38       97.14      6.72 o 
   9   8   0        9.43        9.11      3.38 o 
  10   8   0        5.11       10.32      3.39 o 
  11   8   0        0.01        2.17      3.06 o 
   1   9   0      111.07      115.67      3.31 o 
   2   9   0      195.57      175.07      3.91 o 
   3   9   0      507.99      518.81      9.06 o 
   4   9   0      312.49      303.23      7.06 o 
   5   9   0       14.83       13.97      2.34 o 
   6   9   0       78.80       84.95      4.41 o 
   7   9   0       35.40       31.00      4.23 o 
   8   9   0       12.58       11.98      5.00 o 
   9   9   0       18.28       16.15      3.81 o 
  10   9   0        3.46        6.34      2.88 o 
  11   9   0        9.64       15.06      6.52 o 
   0  10   0     3926.89     4308.81     42.31 o 
   1  10   0      119.77      112.27      3.48 o 
   2  10   0      319.54      321.55      5.66 o 
   3  10   0       59.59       70.05      3.75 o 
   4  10   0       26.95       32.99      2.97 o 
   5  10   0       59.73       60.42      5.10 o 
   6  10   0      629.72      589.21     14.63 o 
   7  10   0       86.43       90.60      6.62 o 
   8  10   0       55.00       59.88      6.00 o 
   9  10   0       75.18       77.75      6.99 o 
  10  10   0        7.27        6.68      3.48 o 
  11  10   0       20.51       20.62      4.87 o 
   1  11   0      536.40      557.96      8.18 o 
   2  11   0      176.06      186.91      4.58 o 
   3  11   0      340.86      339.91      7.97 o 
   4  11   0        7.15        8.92      2.11 o 
   5  11   0      119.30      124.66      5.33 o 
   6  11   0       98.41      106.20      5.27 o 
   7  11   0        9.77        4.91      2.69 o 
   8  11   0       53.46       52.58      7.20 o 
   9  11   0       17.87       21.46      5.42 o 
  10  11   0        0.01        0.22      2.84 o 
   0  12   0      230.22      205.92      8.52 o 
   1  12   0      341.07      370.34      6.85 o 
   2  12   0       14.36        8.02      2.38 o 
   3  12   0      551.61      567.98     14.65 o 
   4  12   0      326.26      332.71      8.44 o 
   5  12   0       29.46       30.39      3.38 o 
   6  12   0       81.30       85.74      5.03 o 
   7  12   0        2.00       -1.28      2.79 o 
   8  12   0       66.41       57.12      6.40 o 
   9  12   0       26.64       27.55      4.54 o 
  10  12   0       11.41        8.95      3.92 o 
   1  13   0       16.76       21.35      2.24 o 
   2  13   0       42.66       39.57      3.53 o 
   3  13   0       59.94       64.92      4.34 o 
   4  13   0       23.21       25.04      3.19 o 
   5  13   0      287.98      299.85      8.53 o 
   6  13   0        9.50       10.90      3.45 o 
   7  13   0        0.32       -1.44      2.29 o 
   8  13   0       36.95       34.74      5.52 o 
   9  13   0        1.31        0.53      2.21 o 
  10  13   0        3.47        8.82      3.29 o 
   0  14   0       40.76       44.82      4.55 o 
   1  14   0        9.86        6.18      1.57 o 
   2  14   0       24.77       21.34      2.86 o 
   3  14   0        4.30        4.64      1.87 o 
   4  14   0      272.59      262.09     11.43 o 
   5  14   0       10.01       12.70      2.62 o 
   6  14   0       55.56       57.57      9.74 o 
   7  14   0       49.75       48.13      6.17 o 
   8  14   0       10.37       11.33      2.93 o 
   9  14   0        5.43        6.15      2.75 o 
   1  15   0       63.42       61.38      4.40 o 
   2  15   0        3.24        3.37      1.76 o 
   3  15   0        0.99        1.84      1.91 o 
   4  15   0       41.54       47.39      4.31 o 
   5  15   0       16.93       17.58      3.28 o 
   6  15   0       82.03       82.50      7.63 o 
   7  15   0       10.88        4.92     11.26 o 
   8  15   0       16.91       18.66      3.34 o 
   9  15   0        0.09        1.44      2.49 o 
   0  16   0        2.07        6.63      2.51 o 
   1  16   0       46.38       45.65      4.10 o 
   2  16   0       24.35       19.68      3.60 o 
   3  16   0      115.17      114.25      7.04 o 
   4  16   0        8.11        4.09      2.20 o 
   5  16   0       12.31       11.59      2.84 o 
   6  16   0       14.78        9.17      5.20 o 
   7  16   0        4.65        3.97      2.67 o 
   8  16   0        1.54        2.26      2.51 o 
   1  17   0       26.05       21.98      3.33 o 
   2  17   0        5.86        8.28      2.49 o 
   3  17   0        1.47        2.02      2.87 o 
   4  17   0       31.49       27.71      5.87 o 
   5  17   0        6.72        8.94      2.88 o 
   6  17   0       69.33       81.36     20.20 o 
   7  17   0        0.93        1.47      3.68 o 
   8  17   0        0.77       -0.33      5.30 o 
   0  18   0       31.70       32.59      7.00 o 
   1  18   0        6.02        6.58      2.54 o 
   2  18   0       32.38       31.77      3.88 o 
   3  18   0        4.78        4.64      2.46 o 
   4  18   0       27.81       27.05      4.13 o 
   5  18   0       10.61       11.38      4.37 o 
   6  18   0        6.27       11.26      4.46 o 
   7  18   0       38.87       41.33      6.95 o 
   1  19   0       48.35       56.08      6.32 o 
   2  19   0       19.47       24.31      3.80 o 
   3  19   0       31.49       42.27      5.62 o 
   4  19   0       25.68       27.08      9.86 o 
   5  19   0        9.22        7.37      3.92 o 
   6  19   0       20.20       30.57      6.30 o 
   7  19   0        1.42        4.02      4.83 o 
   0  20   0        0.15        1.41      3.95 o 
   1  20   0       47.27       50.57     10.16 o 
   2  20   0      108.39      126.71     16.12 o 
   3  20   0       25.29       26.18      4.04 o 
   4  20   0       12.00        8.82      3.31 o 
   5  20   0        0.04       -5.77      6.60 o 
   6  20   0        8.89       10.76      4.41 o 
   1  21   0        6.53        7.48      3.57 o 
   2  21   0       11.14        6.81      3.60 o 
   3  21   0       23.19       25.68      4.35 o 
   4  21   0       14.02        7.37      2.98 o 
   5  21   0        4.07        3.15      4.06 o 
   0  22   0        2.14        5.38      5.04 o 
   1  22   0       36.14       36.02      5.99 o 
   2  22   0        6.00        8.17      3.87 o 
   3  22   0       14.27       12.87      5.89 o 
   1  23   0        0.00        4.66      3.63 o 
 -11   0   1        4.40       -1.78      3.43 o 
  -9   0   1       21.16       18.22      4.66 o 
  -7   0   1       85.95       77.82      4.57 o 
  -5   0   1     1855.55     1801.03     29.42 o 
  -3   0   1      928.27      811.15     14.59 o 
   1   0   1     9288.73     8685.63     94.34 o 
   3   0   1        6.32        2.15      1.33 o 
   5   0   1     1031.47     1094.36     12.43 o 
   7   0   1      168.20      160.95      5.21 o 
   9   0   1       10.95       11.22      4.35 o 
  11   0   1       43.96       45.55      9.01 o 
 -12   1   1       56.75       93.94      8.44 o 
 -11   1   1        0.12       -1.93      2.35 o 
 -10   1   1        9.68        3.10      3.41 o 
  -9   1   1        0.79        1.00      2.16 o 
  -8   1   1       23.37       19.97      2.58 o 
  -7   1   1      268.63      272.63      6.46 o 
  -6   1   1      102.63      107.21      3.79 o 
  -5   1   1      122.72      102.18      3.46 o 
  -4   1   1     2754.74     2923.73     23.08 o 
  -3   1   1      104.02      112.33      3.01 o 
  -2   1   1      489.56      485.63     10.04 o 
  -1   1   1      519.52      514.56      4.45 o 
   1   1   1     1126.99     1039.30     15.95 o 
   2   1   1       17.41       15.14      0.82 o 
   3   1   1      696.03      668.70      6.02 o 
   4   1   1     2090.37     2277.44     16.70 o 
   5   1   1      168.30      199.15      3.61 o 
   6   1   1       24.44       24.62      1.60 o 
   7   1   1       23.43       16.37      1.86 o 
   8   1   1      293.71      282.45     10.18 o 
   9   1   1       53.76       60.52      7.17 o 
  10   1   1       10.91       11.89     10.43 o 
  11   1   1        1.25        3.69      6.71 o 
  12   1   1        1.16       -0.64      6.67 o 
 -12   2   1        1.23       -1.31      2.90 o 
 -11   2   1        0.18        2.84      2.82 o 
 -10   2   1        0.15        0.85      3.10 o 
  -9   2   1       43.66       40.19      5.93 o 
  -8   2   1     1477.59     1463.26     22.07 o 
  -7   2   1       85.35       83.06      4.86 o 
  -6   2   1      565.91      627.57      9.31 o 
  -5   2   1      438.77      462.59     10.82 o 
  -4   2   1      620.21      603.82      7.68 o 
  -3   2   1     9055.80     9107.42     53.49 o 
  -2   2   1    22748.87    22204.27    135.97 o 
  -1   2   1     3242.86     3110.66     21.30 o 
   0   2   1      341.43      325.10      4.63 o 
   1   2   1      208.74      231.27      4.32 o 
   2   2   1       15.23       20.29      1.28 o 
   3   2   1     1690.87     1686.20     16.13 o 
   4   2   1       91.02       92.08      2.58 o 
   5   2   1       71.23       79.16      2.68 o 
   6   2   1       32.44       29.82      1.71 o 
   7   2   1      388.48      391.90      8.02 o 
   8   2   1      196.58      188.41      8.57 o 
   9   2   1        2.46        4.08      2.26 o 
  10   2   1       11.71        9.86      3.32 o 
  11   2   1        1.37        4.76      3.05 o 
 -12   3   1        0.45       -5.75      3.84 o 
 -11   3   1        1.22       -0.61      5.93 o 
 -10   3   1       11.62       12.65      4.75 o 
  -9   3   1        4.38       -1.78      1.55 o 
  -8   3   1      118.45      110.76      6.11 o 
  -7   3   1      288.01      264.12      8.38 o 
  -6   3   1        0.49        1.32      1.56 o 
  -5   3   1      558.79      546.70      8.36 o 
  -4   3   1      952.86      865.13      9.33 o 
  -3   3   1     3472.51     3340.15     30.70 o 
  -2   3   1     3661.39     3407.40     24.55 o 
  -1   3   1     6045.64     5898.04     38.45 o 
   0   3   1        4.20        6.84      0.61 o 
   1   3   1     2002.70     1888.49     11.10 o 
   2   3   1      103.69       91.69      1.98 o 
   3   3   1      145.50      145.84      2.41 o 
   4   3   1      279.76      335.92      4.90 o 
   5   3   1        3.64        4.69      1.09 o 
   6   3   1       39.16       33.71      2.71 o 
   7   3   1        1.08        0.26      1.18 o 
   8   3   1       63.65       66.24      6.33 o 
   9   3   1        3.82        9.33      2.99 o 
  10   3   1        0.01        1.11      3.00 o 
  11   3   1        5.45        9.66      3.76 o 
 -12   4   1       18.29       14.68      6.31 o 
 -11   4   1        1.58        3.43      3.72 o 
 -10   4   1        1.26       -1.67      2.90 o 
  -9   4   1      111.81      113.63      5.38 o 
  -8   4   1        7.16        7.86      2.07 o 
  -7   4   1       74.46       79.96      5.20 o 
  -6   4   1       16.27       14.18      2.75 o 
  -5   4   1       17.59       18.76      1.23 o 
  -4   4   1       34.73       45.67      2.54 o 
  -3   4   1      501.47      447.94      6.77 o 
  -2   4   1       37.38       29.92      2.76 o 
  -1   4   1    12263.86    11919.55     64.90 o 
   0   4   1     1937.60     2040.98     16.40 o 
   1   4   1       13.77       14.24      0.80 o 
   2   4   1       48.72       68.10      2.00 o 
   3   4   1     3551.03     3806.99     21.22 o 
   4   4   1      428.96      517.85      5.40 o 
   5   4   1      120.46      141.64      3.43 o 
   6   4   1      213.00      243.94      6.19 o 
   7   4   1        0.16        1.44      1.25 o 
   8   4   1       37.54       34.86      3.58 o 
   9   4   1       34.07       39.17      4.08 o 
  10   4   1       18.68       23.18      4.17 o 
  11   4   1       20.26       36.45      8.41 o 
 -12   5   1        0.19       -3.88      2.59 o 
 -11   5   1        0.51        8.36      4.97 o 
 -10   5   1       50.27       55.83      8.63 o 
  -9   5   1        0.10        0.38      1.58 o 
  -8   5   1       35.54       36.46      3.31 o 
  -7   5   1       24.05       19.36      2.51 o 
  -6   5   1      233.20      249.36      8.17 o 
  -5   5   1      336.22      338.58      6.99 o 
  -4   5   1        4.96        5.44      1.28 o 
  -3   5   1     1937.73     1995.57     18.46 o 
  -2   5   1      983.09     1007.20     10.74 o 
  -1   5   1       94.54       64.82      2.80 o 
   0   5   1      922.74      898.64      6.98 o 
   1   5   1      334.23      330.98      3.25 o 
   2   5   1       15.09       16.66      1.18 o 
   3   5   1       63.02       53.64      2.01 o 
   4   5   1      461.84      492.83      5.18 o 
   5   5   1       14.23       16.02      2.31 o 
   6   5   1       59.62       55.85      3.37 o 
   7   5   1      648.57      609.95      9.62 o 
   8   5   1       96.19      103.40      4.49 o 
   9   5   1       30.81       15.06      4.75 o 
  10   5   1       11.89       11.24      5.46 o 
  11   5   1       24.28       25.12      7.07 o 
 -12   6   1       12.78        8.59      5.80 o 
 -10   6   1       56.70       74.59     16.86 o 
  -9   6   1       13.66       10.21      3.28 o 
  -8   6   1       26.58       26.94      3.79 o 
  -7   6   1      455.84      434.00     11.13 o 
  -6   6   1      174.05      173.36      6.44 o 
  -5   6   1        7.94        7.42      1.26 o 
  -4   6   1       11.32        9.93      1.20 o 
  -3   6   1       40.54       45.62      2.26 o 
  -2   6   1      511.59      499.80      5.71 o 
  -1   6   1     1832.62     1666.55     12.84 o 
   0   6   1      774.38      810.40      6.70 o 
   1   6   1        1.81        1.47      0.60 o 
   2   6   1       33.37       32.91      1.30 o 
   3   6   1      752.85      747.25      7.91 o 
   4   6   1      256.10      259.94      4.70 o 
   5   6   1       19.43       16.36      1.66 o 
   6   6   1        1.20       -0.90      1.23 o 
   7   6   1      206.66      195.35      6.22 o 
   8   6   1       32.59       24.44      3.23 o 
   9   6   1       44.89       30.43      4.92 o 
  10   6   1        4.79        1.04      2.92 o 
  11   6   1       11.03        8.14      5.15 o 
 -10   7   1        5.41        4.02      2.84 o 
  -9   7   1        3.16        0.16      2.31 o 
  -8   7   1      103.30       86.02     11.11 o 
  -7   7   1      216.59      191.55      7.99 o 
  -6   7   1       20.67       18.62      1.93 o 
  -5   7   1        0.55        0.67      0.91 o 
  -4   7   1      660.52      701.49      7.96 o 
  -3   7   1        5.68        5.84      1.31 o 
  -2   7   1      770.55      853.16      8.50 o 
  -1   7   1      940.44      954.27      9.76 o 
   0   7   1      287.28      260.87      4.74 o 
   1   7   1      296.41      286.52      4.00 o 
   2   7   1       21.42       30.92      1.32 o 
   3   7   1      534.88      550.58      6.80 o 
   4   7   1        8.00        4.11      1.16 o 
   5   7   1        8.02        2.22      1.12 o 
   6   7   1       79.23       87.06      4.13 o 
   7   7   1      442.04      425.29     15.35 o 
   8   7   1       57.58       59.51      4.54 o 
   9   7   1        9.45       13.33      5.59 o 
  10   7   1       14.76       15.92      4.19 o 
  11   7   1        0.96        2.21      4.55 o 
 -11   8   1       20.05       35.33      8.52 o 
 -10   8   1       55.31       52.93      5.96 o 
  -9   8   1       10.68       10.55      3.05 o 
  -8   8   1       70.05       65.20      5.63 o 
  -7   8   1       17.04       15.57      2.48 o 
  -6   8   1        0.04        0.04      1.25 o 
  -5   8   1        5.61        5.22      1.89 o 
  -4   8   1        0.06        0.74      0.76 o 
  -3   8   1      299.93      321.34      6.77 o 
  -2   8   1     3606.69     3675.39     24.98 o 
  -1   8   1      352.45      401.76      5.98 o 
   0   8   1       11.82       13.32      1.78 o 
   1   8   1      599.47      607.23      7.40 o 
   2   8   1       87.53       88.54      2.69 o 
   3   8   1      243.77      223.13      5.02 o 
   4   8   1      756.85      768.69     10.71 o 
   5   8   1        0.44        0.08      1.06 o 
   6   8   1      179.18      173.31      7.54 o 
   7   8   1      329.98      333.42     12.57 o 
   8   8   1      212.51      190.50      7.23 o 
   9   8   1      170.19      200.35     10.31 o 
  10   8   1        6.69        4.03      2.68 o 
  11   8   1        5.98        6.45      4.42 o 
 -11   9   1       38.55       45.36      6.36 o 
 -10   9   1       14.32       15.83      4.04 o 
  -9   9   1       43.38       47.78     11.40 o 
  -8   9   1       13.53       20.20      3.85 o 
  -7   9   1        1.73        1.50      2.62 o 
  -6   9   1        0.08       -1.06      1.30 o 
  -5   9   1      198.55      207.64      6.26 o 
  -4   9   1       90.12       91.93      4.49 o 
  -3   9   1      414.78      416.61      5.81 o 
  -2   9   1       19.53       27.93      1.87 o 
  -1   9   1      525.31      572.25      7.59 o 
   0   9   1      499.05      495.27      6.42 o 
   1   9   1      152.72      139.73      3.64 o 
   2   9   1     1000.67     1020.33      9.03 o 
   3   9   1      157.39      151.91      3.51 o 
   4   9   1      499.31      487.52      8.97 o 
   5   9   1       97.42      100.27      4.46 o 
   6   9   1        8.45        6.40      2.61 o 
   7   9   1        0.02        1.26      1.71 o 
   8   9   1       62.65       58.38      4.80 o 
   9   9   1        0.49        6.08      3.30 o 
  10   9   1        8.32       11.42      3.73 o 
  11   9   1        3.04        3.69      5.91 o 
 -11  10   1       13.42       26.11      5.32 o 
 -10  10   1       27.72       25.11      5.14 o 
  -9  10   1       38.06       30.64      4.95 o 
  -8  10   1        1.06        3.92      2.32 o 
  -7  10   1       87.74       83.39      4.85 o 
  -6  10   1        5.15        4.48      1.91 o 
  -5  10   1       12.02       13.18      2.99 o 
  -4  10   1      229.74      218.45      6.36 o 
  -3  10   1        0.39       -0.46      1.26 o 
  -2  10   1       11.10       14.49      1.64 o 
  -1  10   1      178.38      201.63      5.78 o 
   0  10   1       60.30       61.26      2.14 o 
   1  10   1      968.03     1039.04     12.06 o 
   2  10   1      160.71      174.45      3.58 o 
   3  10   1       99.58       90.67      5.51 o 
   4  10   1       68.19       63.99      4.06 o 
   5  10   1      203.75      186.84      6.11 o 
   6  10   1       55.08       59.73     13.36 o 
   7  10   1        0.20       -1.64      1.64 o 
   8  10   1        6.64        2.23      2.06 o 
   9  10   1       23.17       20.34      7.03 o 
  10  10   1        2.00        1.21      3.49 o 
 -11  11   1       22.24       27.65      5.48 o 
 -10  11   1        7.75        4.78      3.37 o 
  -9  11   1       47.15       42.05      5.73 o 
  -8  11   1        2.21        1.78      2.40 o 
  -7  11   1       93.54       91.24      6.01 o 
  -6  11   1        3.42       -0.06      2.34 o 
  -5  11   1       61.05       62.84      4.65 o 
  -4  11   1      117.21      119.14      5.00 o 
  -3  11   1      291.38      337.02      8.00 o 
  -2  11   1     1186.47     1149.13     12.34 o 
  -1  11   1      209.15      196.76      5.05 o 
   0  11   1      276.85      309.71      7.40 o 
   1  11   1       37.43       40.13      2.08 o 
   2  11   1      112.89      109.01      3.59 o 
   3  11   1        4.78        7.54      1.90 o 
   4  11   1       96.70       98.19      5.17 o 
   5  11   1       88.53       82.32      5.25 o 
   6  11   1      216.66      221.93      9.33 o 
   7  11   1       63.59       51.73      4.52 o 
   8  11   1        0.04        4.31      2.08 o 
   9  11   1       50.75       55.34      6.99 o 
  10  11   1        1.37        0.07      2.69 o 
 -10  12   1        0.64        4.38      3.63 o 
  -9  12   1        0.65        5.24      3.15 o 
  -8  12   1       38.87       23.80      8.87 o 
  -7  12   1        1.73        3.21      1.78 o 
  -6  12   1        9.60        8.61      2.03 o 
  -5  12   1      121.90      115.19      7.32 o 
  -4  12   1       82.33       81.19      4.54 o 
  -3  12   1      593.55      604.92     11.19 o 
  -2  12   1      300.44      329.72      6.76 o 
  -1  12   1       24.98       31.80      2.48 o 
   0  12   1      317.20      339.32      6.63 o 
   1  12   1       24.34       21.71      3.01 o 
   2  12   1        4.29        2.88      1.65 o 
   3  12   1       54.12       64.02      4.39 o 
   4  12   1      177.47      162.92      7.74 o 
   5  12   1       64.37       69.95      4.52 o 
   6  12   1       85.71       77.54      5.14 o 
   7  12   1        0.66        0.30      2.00 o 
   8  12   1        4.24        9.98      2.66 o 
   9  12   1        8.87        3.65      3.11 o 
  10  12   1       76.29       97.87      9.21 o 
 -10  13   1       19.97       24.96      5.14 o 
  -9  13   1        1.97       -0.83      2.92 o 
  -8  13   1        0.48       -0.92      2.56 o 
  -7  13   1        4.92        2.73      4.83 o 
  -6  13   1       32.42       32.11      3.62 o 
  -5  13   1        4.65        2.41      1.79 o 
  -4  13   1        4.00        2.50      1.66 o 
  -3  13   1        7.85        4.55      2.57 o 
  -2  13   1        3.01        2.76      1.63 o 
  -1  13   1      112.16      118.90      4.22 o 
   0  13   1       60.94       72.52      3.53 o 
   1  13   1      248.28      233.77      5.70 o 
   2  13   1      154.63      168.60      6.00 o 
   3  13   1       44.07       43.38      3.68 o 
   4  13   1       15.16       16.08      2.63 o 
   5  13   1       60.25       55.05      4.51 o 
   6  13   1        2.90        2.80      2.26 o 
   7  13   1       17.64       19.95      3.30 o 
   8  13   1       54.34       65.65      8.64 o 
   9  13   1        9.15        3.18      2.93 o 
 -10  14   1        0.39        4.33      2.99 o 
  -9  14   1        6.74        9.65      3.93 o 
  -8  14   1       20.58       28.40      5.26 o 
  -7  14   1       32.91       25.63      4.76 o 
  -6  14   1        2.88        1.35      2.08 o 
  -5  14   1      488.01      472.33     15.69 o 
  -4  14   1       85.97       85.81      5.06 o 
  -3  14   1       16.49       18.53      2.78 o 
  -2  14   1        2.27        3.15      1.68 o 
  -1  14   1        6.45       10.30      1.87 o 
   0  14   1      172.18      185.95      5.40 o 
   1  14   1        0.02        2.24      1.60 o 
   2  14   1       33.06       23.05      3.08 o 
   3  14   1      193.19      178.33      6.51 o 
   4  14   1       10.32       11.83      2.05 o 
   5  14   1        0.84        0.97      1.79 o 
   6  14   1        3.38        1.84      1.99 o 
   7  14   1        2.10        3.65      2.22 o 
   8  14   1        2.44        2.04      2.53 o 
   9  14   1       28.62       48.41      6.79 o 
  -9  15   1        2.34        4.67      3.56 o 
  -8  15   1        5.60       -1.10      3.01 o 
  -7  15   1        3.02        1.60      3.72 o 
  -6  15   1       75.89       79.17      5.54 o 
  -5  15   1       53.95       46.81      4.42 o 
  -4  15   1      123.16      113.02      6.30 o 
  -3  15   1       11.52        8.54      3.59 o 
  -2  15   1      478.99      442.78     10.42 o 
  -1  15   1       12.39        8.39      2.32 o 
   0  15   1       49.92       53.36      3.48 o 
   1  15   1        1.02        2.04      1.68 o 
   2  15   1      149.84      148.90      6.31 o 
   3  15   1        4.51        3.12      2.07 o 
   4  15   1       55.89       62.41      4.80 o 
   5  15   1        3.14        0.26      1.79 o 
   6  15   1       69.53       67.68      6.55 o 
   7  15   1        0.01       -1.40      2.23 o 
   8  15   1       26.92       26.12      4.26 o 
   9  15   1        1.10        7.94      4.49 o 
  -9  16   1        0.02        1.96      3.42 o 
  -8  16   1        3.14        3.86      3.50 o 
  -7  16   1       15.23       23.78      4.97 o 
  -6  16   1        8.27        4.43      2.45 o 
  -5  16   1       65.09       57.14      4.96 o 
  -4  16   1       81.73       78.86      7.04 o 
  -3  16   1        0.81        0.28      1.86 o 
  -2  16   1       90.13       82.76      5.23 o 
  -1  16   1      170.33      175.23      6.79 o 
   0  16   1        0.14       -0.57      1.60 o 
   1  16   1       42.99       46.76      4.16 o 
   2  16   1       75.76       76.56      5.15 o 
   3  16   1       19.20       11.70      2.93 o 
   4  16   1      127.32      136.38      9.43 o 
   5  16   1        6.38       10.18      3.93 o 
   6  16   1       40.06       50.04      6.67 o 
   7  16   1        9.40        9.98      3.85 o 
   8  16   1        6.23        9.73      3.15 o 
  -8  17   1        2.39        3.77      4.23 o 
  -7  17   1        1.40       -2.28      3.33 o 
  -6  17   1        9.85        1.21      5.43 o 
  -5  17   1        0.16       -0.01      3.21 o 
  -4  17   1       32.83       40.68      4.44 o 
  -3  17   1       26.86       18.69      3.12 o 
  -2  17   1      250.46      247.53     12.39 o 
  -1  17   1       36.55       34.86      4.00 o 
   0  17   1        0.22       -1.02      2.09 o 
   1  17   1       90.85       95.99      5.68 o 
   2  17   1        0.31        2.01      1.88 o 
   3  17   1      164.58      166.11      7.28 o 
   4  17   1        4.19        5.63      2.60 o 
   5  17   1       56.95       72.64      7.71 o 
   6  17   1        0.03       -2.69      5.78 o 
   7  17   1        9.85        8.88      6.56 o 
   8  17   1        1.66        3.53      3.69 o 
  -7  18   1        4.97        2.16      3.92 o 
  -6  18   1       15.25       16.62      5.02 o 
  -5  18   1        0.00       -2.17      2.01 o 
  -4  18   1        0.58       -0.18      2.11 o 
  -3  18   1        6.40        1.50      2.18 o 
  -2  18   1      228.05      210.52      8.03 o 
  -1  18   1        1.95       -1.59      2.32 o 
   0  18   1       31.65       32.82      5.00 o 
   1  18   1        1.33       -1.25      1.93 o 
   2  18   1        0.49       -1.56      2.36 o 
   3  18   1       34.26       35.04      6.48 o 
   4  18   1       95.16       85.85      7.81 o 
   5  18   1        0.38       -2.76      3.18 o 
   6  18   1        9.88        8.00      4.35 o 
   7  18   1        1.90       -1.71     11.13 o 
  -7  19   1       19.54       22.18      5.37 o 
  -6  19   1        3.99        5.11      8.70 o 
  -5  19   1        0.07       -4.24      2.83 o 
  -4  19   1        2.29        2.24      4.11 o 
  -3  19   1       14.45        9.88      3.27 o 
  -2  19   1      245.43      244.07     24.63 o 
  -1  19   1       23.79       21.63      4.43 o 
   0  19   1       25.20       18.82      4.12 o 
   1  19   1       34.70       28.23      4.94 o 
   2  19   1        0.08       -0.03      2.18 o 
   3  19   1       22.65       18.38      5.01 o 
   4  19   1        3.58       -0.74      3.31 o 
   5  19   1       10.14        7.34      7.07 o 
   6  19   1      106.98      111.85      9.98 o 
  -6  20   1        5.90        5.69      4.05 o 
  -5  20   1        8.04        2.78      4.10 o 
  -4  20   1        9.07        5.40      5.97 o 
  -3  20   1       27.22       32.42      8.38 o 
  -2  20   1       14.57       22.19      6.99 o 
  -1  20   1       39.62       37.59      5.44 o 
   0  20   1        3.82        7.04      3.05 o 
   1  20   1       37.04       38.54      5.69 o 
   2  20   1       54.38       58.83      5.47 o 
   3  20   1        0.31        0.02      2.61 o 
   4  20   1       12.98       16.98      9.50 o 
   5  20   1        0.75       -0.13      5.59 o 
  -5  21   1       50.00       60.85      6.19 o 
  -4  21   1       13.83        3.80      4.66 o 
  -3  21   1        2.23        1.51      2.81 o 
  -2  21   1        4.30        3.60      3.71 o 
  -1  21   1        1.29        2.14      2.96 o 
   0  21   1       10.92       14.09      4.06 o 
   1  21   1       25.13       31.90      6.60 o 
   2  21   1        0.03        0.74      3.11 o 
   3  21   1        5.93        5.04      3.16 o 
   4  21   1        7.70       16.95      5.08 o 
  -3  22   1       16.19       16.02      4.65 o 
  -2  22   1       35.93       48.61      6.69 o 
  -1  22   1        4.97        4.82      3.51 o 
   0  22   1        2.68        4.51      3.66 o 
   1  22   1       49.15       49.33      6.54 o 
   2  22   1       12.46       16.28      4.61 o 
   3  22   1       12.18       14.95      9.65 o 
  -1  23   1        0.04        7.85      3.81 o 
   0  23   1        0.72        3.33      3.58 o 
 -12   0   2        0.48        0.33      3.90 o 
 -10   0   2      101.43      108.78      9.28 o 
  -8   0   2      124.67      116.66      8.43 o 
  -6   0   2     1024.98      994.90     21.59 o 
  -4   0   2      892.45     1012.43     18.78 o 
  -2   0   2     3230.28     3163.21     40.04 o 
   0   0   2      464.01      430.24      6.33 o 
   2   0   2     2157.37     2231.20     22.47 o 
   4   0   2     2415.32     2656.73     21.60 o 
   6   0   2     1063.62     1036.61     20.44 o 
   8   0   2      127.70       94.60      9.44 o 
  10   0   2       23.11       26.54      6.91 o 
 -12   1   2        5.56        2.32      3.03 o 
 -10   1   2        7.72        9.04      3.52 o 
  -9   1   2      327.25      343.31     10.38 o 
  -8   1   2       13.33        9.90      2.28 o 
  -7   1   2      140.81      147.85      4.89 o 
  -6   1   2        1.97        3.00      1.55 o 
  -5   1   2       23.31       34.23      1.93 o 
  -4   1   2      119.31      133.91      3.47 o 
  -3   1   2     3517.06     3356.84     24.88 o 
  -2   1   2    10134.96     9989.68     55.68 o 
  -1   1   2      752.62      714.88      7.08 o 
   0   1   2      362.07      384.00      4.89 o 
   1   1   2     4481.83     4593.54     31.85 o 
   2   1   2       14.68       15.68      0.92 o 
   3   1   2      450.39      463.14      4.26 o 
   4   1   2      114.28      111.01      3.23 o 
   5   1   2      517.64      567.45      7.24 o 
   6   1   2        5.18        3.35      1.10 o 
   7   1   2       86.74       88.41      7.37 o 
   8   1   2      260.31      273.92     12.12 o 
   9   1   2        9.74        4.86      3.11 o 
  10   1   2        8.33        9.21      3.36 o 
  11   1   2        0.01       -2.17      2.86 o 
 -12   2   2        9.03        7.99      3.45 o 
 -11   2   2       12.49       11.55      4.88 o 
 -10   2   2       46.38       51.86      7.25 o 
  -9   2   2      436.18      441.49     20.52 o 
  -8   2   2      133.72      141.59     14.46 o 
  -7   2   2      191.69      194.71      5.58 o 
  -6   2   2      101.95      108.32      4.40 o 
  -5   2   2      516.91      515.09      6.61 o 
  -4   2   2     1485.09     1453.14     11.82 o 
  -3   2   2     3960.34     3999.50     25.59 o 
  -2   2   2     9516.78     9261.52     46.32 o 
  -1   2   2    21807.07    21097.36    138.14 o 
   0   2   2        0.10        0.45      0.40 o 
   1   2   2     1529.96     1436.61      9.47 o 
   2   2   2       62.57       70.03      1.76 o 
   3   2   2      240.34      253.62      3.68 o 
   4   2   2      204.48      181.08      3.45 o 
   5   2   2       23.86       23.65      1.57 o 
   6   2   2      134.95      128.26      3.48 o 
   7   2   2      213.19      216.15      6.88 o 
   8   2   2      262.05      263.97     10.91 o 
   9   2   2       22.94       27.78      5.02 o 
  10   2   2        7.26        2.05      2.95 o 
  11   2   2        2.01        2.12      3.12 o 
 -11   3   2        2.08        3.64      3.97 o 
 -10   3   2       20.43       19.20      4.84 o 
  -9   3   2      410.07      401.67     11.82 o 
  -8   3   2      111.72      106.31      6.13 o 
  -7   3   2      207.94      232.34      8.08 o 
  -6   3   2       15.09       18.23      1.67 o 
  -5   3   2      224.69      223.57      4.04 o 
  -4   3   2      640.43      710.83      7.63 o 
  -3   3   2     1318.09     1259.28     10.77 o 
  -2   3   2     2229.59     2240.12     15.28 o 
  -1   3   2    14923.67    15114.94     68.99 o 
   0   3   2     7789.09     7586.99     34.62 o 
   1   3   2      526.20      476.86      4.01 o 
   2   3   2      336.80      372.32      3.57 o 
   3   3   2      532.80      538.12      5.73 o 
   4   3   2      493.69      501.56      5.93 o 
   5   3   2       83.43       90.87      2.72 o 
   6   3   2      121.58      113.18      3.83 o 
   7   3   2      487.39      519.37     10.87 o 
   8   3   2      122.12      127.84      7.40 o 
   9   3   2        8.47        5.98      2.73 o 
  10   3   2       17.24       21.59      4.43 o 
  11   3   2       37.47       36.66      5.86 o 
 -10   4   2        2.30        1.82      2.24 o 
  -9   4   2        0.79       -0.33      1.93 o 
  -8   4   2       41.54       42.71      4.48 o 
  -7   4   2      447.69      510.11     12.28 o 
  -6   4   2       34.86       40.41      3.82 o 
  -5   4   2     3186.24     3221.62     22.74 o 
  -4   4   2      280.35      226.22      4.27 o 
  -3   4   2      801.78      798.05      7.72 o 
  -2   4   2     2948.75     2853.31     18.85 o 
  -1   4   2    20287.33    20104.15     93.24 o 
   0   4   2      447.81      446.53      5.00 o 
   1   4   2       49.16       66.41      1.51 o 
   2   4   2       26.31       34.08      1.80 o 
   3   4   2      480.01      489.79      4.74 o 
   4   4   2      377.30      446.99      5.61 o 
   5   4   2       16.03       12.76      1.60 o 
   6   4   2       85.96       95.88      3.70 o 
   7   4   2        0.80       -1.58      1.27 o 
   8   4   2       12.75       10.54      2.42 o 
   9   4   2       26.13       29.27      3.65 o 
  10   4   2        0.00        0.43      2.73 o 
  11   4   2        2.01        1.43      5.02 o 
 -10   5   2        3.89       -2.07      2.25 o 
  -9   5   2      240.50      252.54     14.04 o 
  -8   5   2       41.49       50.04     10.74 o 
  -7   5   2        0.67       -0.07      2.07 o 
  -6   5   2     1951.58     1962.46     26.13 o 
  -5   5   2     1181.87     1160.20     11.60 o 
  -4   5   2     1824.36     1813.87     18.01 o 
  -3   5   2     1012.23      916.59      8.59 o 
  -2   5   2        4.86        5.08      0.84 o 
  -1   5   2     5412.41     5271.58     25.74 o 
   0   5   2      454.09      410.27      4.05 o 
   1   5   2      296.18      294.93      3.38 o 
   2   5   2        8.82        5.29      0.72 o 
   3   5   2      168.49      194.66      3.75 o 
   4   5   2      220.69      226.81      3.77 o 
   5   5   2        6.01        3.40      1.17 o 
   6   5   2      159.99      155.25      4.75 o 
   7   5   2        3.79        2.62      1.36 o 
   8   5   2      264.42      277.91      8.52 o 
   9   5   2       13.30       19.12      3.03 o 
  10   5   2       23.04       12.96      5.93 o 
  11   5   2        8.34       13.36      6.60 o 
 -10   6   2        0.67       -3.11      2.38 o 
  -9   6   2       28.29       39.12      4.75 o 
  -8   6   2      244.76      253.32     10.59 o 
  -7   6   2       77.92       69.38      5.32 o 
  -6   6   2      323.31      357.79      8.06 o 
  -5   6   2     2594.13     2616.45     27.46 o 
  -4   6   2       86.90      101.17      3.83 o 
  -3   6   2       70.90       76.47      2.21 o 
  -2   6   2      485.47      510.15      6.14 o 
  -1   6   2      784.88      809.92      6.79 o 
   0   6   2      471.18      496.37      4.78 o 
   1   6   2       46.31       46.49      1.46 o 
   2   6   2      142.68      130.85      2.43 o 
   3   6   2      213.14      229.52      3.36 o 
   4   6   2       76.61       59.54      2.27 o 
   5   6   2      119.13      124.11      6.51 o 
   6   6   2       80.66       84.09      3.71 o 
   7   6   2      234.04      233.40      6.73 o 
   8   6   2      297.97      290.29      8.71 o 
   9   6   2       50.57       56.46      6.27 o 
  10   6   2        0.00       -1.90      3.28 o 
  11   6   2       13.57       24.49      7.32 o 
 -11   7   2        0.30        1.67      3.26 o 
 -10   7   2        6.54        3.08      2.99 o 
  -9   7   2       79.04       70.62      6.12 o 
  -8   7   2        0.21        1.53      3.20 o 
  -7   7   2      582.01      555.79     47.01 o 
  -6   7   2      139.33      141.82      5.92 o 
  -5   7   2       38.77       44.18      3.18 o 
  -4   7   2     1246.14     1297.60     15.27 o 
  -3   7   2      421.10      389.57      5.35 o 
  -2   7   2      539.15      510.29      6.47 o 
  -1   7   2      362.47      367.01      4.32 o 
   0   7   2      483.60      477.96      4.92 o 
   1   7   2     1280.68     1288.86     13.89 o 
   2   7   2      204.08      227.93      3.32 o 
   3   7   2      340.19      309.54      4.04 o 
   4   7   2       56.30       61.96      2.40 o 
   5   7   2        2.23        5.10      1.41 o 
   6   7   2       19.07       24.34      2.39 o 
   7   7   2        4.79        0.86      1.71 o 
   8   7   2       11.34       14.79      3.53 o 
   9   7   2        1.49       -0.74      4.75 o 
  10   7   2        0.00        3.43      2.89 o 
  11   7   2        0.02       -0.33      3.93 o 
 -11   8   2       33.78       33.07      5.12 o 
 -10   8   2       68.43       59.99      6.30 o 
  -9   8   2      224.44      223.83      9.73 o 
  -8   8   2      154.06      134.24     24.37 o 
  -7   8   2        0.09        0.84      1.46 o 
  -6   8   2      313.90      303.14      7.75 o 
  -5   8   2       66.37       62.13      5.21 o 
  -4   8   2     1761.92     1826.24     26.73 o 
  -3   8   2      105.91       91.37      3.19 o 
  -2   8   2       23.50       27.93      3.02 o 
  -1   8   2        0.05        0.25      0.52 o 
   0   8   2      651.24      665.13      6.21 o 
   1   8   2      211.64      203.61      3.32 o 
   2   8   2       68.09       59.53      1.84 o 
   3   8   2      983.73     1005.19      9.45 o 
   4   8   2      109.81       97.87      2.96 o 
   5   8   2      225.22      211.09      5.37 o 
   6   8   2      665.62      690.72     12.66 o 
   7   8   2       44.03       47.56      4.13 o 
   8   8   2       98.35       97.92      7.68 o 
   9   8   2        0.11       -0.44      2.04 o 
  10   8   2        0.02        3.79      4.37 o 
 -11   9   2        0.58       -0.16      2.91 o 
 -10   9   2        2.99        5.00      3.99 o 
  -9   9   2        0.44        3.88      2.60 o 
  -8   9   2       91.13       97.49      7.70 o 
  -7   9   2      249.29      231.46      7.24 o 
  -6   9   2       58.53       51.26      5.23 o 
  -5   9   2       61.45       55.46      3.73 o 
  -4   9   2       76.77       71.13      3.85 o 
  -3   9   2        4.79        2.36      1.00 o 
  -2   9   2      503.83      475.04     10.47 o 
  -1   9   2        1.44        5.25      0.96 o 
   0   9   2       75.80       92.32      2.33 o 
   1   9   2       45.73       50.36      2.33 o 
   2   9   2       71.92       67.83      2.39 o 
   3   9   2      130.58      117.24      3.09 o 
   4   9   2       13.45       10.71      1.71 o 
   5   9   2        0.81       -0.83      1.29 o 
   6   9   2       15.93       20.56      3.41 o 
   7   9   2      822.44      813.51     15.83 o 
   8   9   2        5.45        0.33      3.91 o 
   9   9   2        3.30        3.28      2.94 o 
  10   9   2       15.61       22.55      9.68 o 
 -11  10   2        3.18        6.19      3.67 o 
 -10  10   2        1.02        3.36      2.98 o 
  -9  10   2       33.42       36.94      7.12 o 
  -8  10   2       31.64       30.73      3.62 o 
  -7  10   2        4.17        5.25      2.06 o 
  -6  10   2       11.13        5.86      1.84 o 
  -5  10   2      121.93      116.47      9.83 o 
  -4  10   2       54.95       45.52      3.42 o 
  -3  10   2        8.53       12.66      2.03 o 
  -2  10   2     1110.22     1138.91     11.95 o 
  -1  10   2      116.73      107.22      3.49 o 
   0  10   2      343.17      338.53      4.60 o 
   1  10   2      482.12      449.17      5.49 o 
   2  10   2      177.44      178.32      3.84 o 
   3  10   2        0.37       -1.20      0.95 o 
   4  10   2      368.17      365.08      7.56 o 
   5  10   2      352.81      360.34      9.14 o 
   6  10   2       78.02       72.25      5.59 o 
   7  10   2       32.09       38.20      5.41 o 
   8  10   2        5.47        4.06      2.67 o 
   9  10   2        0.30        4.66      2.99 o 
  10  10   2        0.00       -1.43      2.71 o 
 -11  11   2       11.77       10.30      4.24 o 
 -10  11   2        0.01       -2.94      5.03 o 
  -9  11   2       13.09       11.71      5.92 o 
  -8  11   2        0.01        2.24      1.93 o 
  -7  11   2       50.96       54.37      4.37 o 
  -6  11   2      379.34      369.95      9.32 o 
  -5  11   2        3.24        1.79      2.38 o 
  -4  11   2      389.83      420.53     14.35 o 
  -3  11   2      287.41      266.68      7.09 o 
  -2  11   2      395.17      383.26     10.26 o 
  -1  11   2       30.02       30.26      2.33 o 
   0  11   2       15.21       11.55      1.52 o 
   1  11   2      222.54      248.86      4.30 o 
   2  11   2        8.30        6.42      1.39 o 
   3  11   2      192.77      185.06      5.00 o 
   4  11   2      279.76      268.36      6.32 o 
   5  11   2        3.80        4.24      1.95 o 
   6  11   2        9.58        7.40      3.32 o 
   7  11   2      196.14      189.03     12.64 o 
   8  11   2        1.00       -0.67      2.23 o 
   9  11   2        6.58        7.24      3.97 o 
  10  11   2       22.84       21.60      5.13 o 
 -10  12   2       51.29       69.19      8.34 o 
  -9  12   2       10.47        4.91      3.14 o 
  -8  12   2       44.12       31.80      3.94 o 
  -7  12   2        9.25        8.61      2.91 o 
  -6  12   2      115.80      123.13      5.83 o 
  -5  12   2      128.66      130.42      6.81 o 
  -4  12   2       32.83       32.12      3.22 o 
  -3  12   2       79.27       71.40      4.25 o 
  -2  12   2       17.13       14.62      1.91 o 
  -1  12   2       60.07       64.05      4.03 o 
   0  12   2        5.05        8.05      1.47 o 
   1  12   2        0.13        1.64      1.18 o 
   2  12   2       14.08       14.37      2.07 o 
   3  12   2       51.05       58.73      3.28 o 
   4  12   2      170.60      176.52      5.32 o 
   5  12   2      704.94      697.04     13.60 o 
   6  12   2        2.18        0.82      1.73 o 
   7  12   2       24.06       19.38      3.17 o 
   8  12   2        0.84        0.98      2.50 o 
   9  12   2        0.35        2.10      7.45 o 
 -10  13   2       10.63        9.98      4.15 o 
  -9  13   2        1.10       -2.21      2.48 o 
  -8  13   2       29.06       20.67      5.78 o 
  -7  13   2        2.02        1.82      1.89 o 
  -6  13   2       11.04        7.40      2.32 o 
  -5  13   2       67.70       67.21      4.65 o 
  -4  13   2       52.37       47.95      3.99 o 
  -3  13   2      247.94      225.58     12.22 o 
  -2  13   2       10.74       14.01      2.40 o 
  -1  13   2        2.49        1.83      1.25 o 
   0  13   2       28.52       24.37      2.15 o 
   1  13   2      501.35      502.15      8.56 o 
   2  13   2      535.35      522.60     13.51 o 
   3  13   2       86.60       93.41      4.10 o 
   4  13   2        6.06        3.33      1.89 o 
   5  13   2      108.97      113.22      5.83 o 
   6  13   2        2.09       -1.35      1.78 o 
   7  13   2       29.27       27.20      3.95 o 
   8  13   2        7.10        9.08      3.43 o 
   9  13   2        6.25        8.85      8.90 o 
 -10  14   2       14.23        5.17      3.72 o 
  -9  14   2        5.48        3.71      3.39 o 
  -8  14   2        3.32        3.61      2.95 o 
  -7  14   2        1.93        0.15      1.90 o 
  -6  14   2        1.35        1.70      1.89 o 
  -5  14   2       58.12       59.57      4.66 o 
  -4  14   2       31.41       28.68      3.45 o 
  -3  14   2       33.09       30.90      3.43 o 
  -2  14   2       55.80       57.44      4.21 o 
  -1  14   2       56.43       64.57      3.57 o 
   0  14   2        5.10        3.45      1.38 o 
   1  14   2        0.02       -0.03      1.45 o 
   2  14   2      454.67      432.41     10.02 o 
   3  14   2       10.63       12.58      3.22 o 
   4  14   2       84.43       97.12      5.69 o 
   5  14   2      131.15      141.55      6.62 o 
   6  14   2       58.73       54.75      4.96 o 
   7  14   2        5.25        5.87      2.57 o 
   8  14   2       10.42       11.61      5.29 o 
   9  14   2        3.08        0.24      5.68 o 
  -9  15   2       11.01        3.70      3.63 o 
  -8  15   2        2.85        5.89      3.76 o 
  -7  15   2       34.67       27.52      3.85 o 
  -6  15   2       73.74       81.20      5.70 o 
  -5  15   2       43.98       38.50      4.10 o 
  -4  15   2       36.61       30.48      3.61 o 
  -3  15   2      615.09      662.28     13.20 o 
  -2  15   2       18.32       15.73      3.26 o 
  -1  15   2        2.25        1.00      1.57 o 
   0  15   2       71.68       74.82      3.94 o 
   1  15   2      199.75      206.10      8.21 o 
   2  15   2        0.00       -0.34      1.71 o 
   3  15   2      233.10      238.98      7.89 o 
   4  15   2       27.61       34.99      5.25 o 
   5  15   2       38.46       44.20      6.07 o 
   6  15   2       17.88       17.10      4.60 o 
   7  15   2        3.51        2.65      2.35 o 
   8  15   2        4.40        9.64      3.10 o 
  -9  16   2       11.61       22.29     10.48 o 
  -8  16   2        0.57        1.58      3.50 o 
  -7  16   2        7.49        7.03      2.85 o 
  -6  16   2        0.24       -0.08      2.21 o 
  -5  16   2       91.74       92.68      5.88 o 
  -4  16   2       14.88        9.93      2.57 o 
  -3  16   2        2.17        3.73      2.32 o 
  -2  16   2       35.77       30.20      3.68 o 
  -1  16   2        2.08        1.35      1.89 o 
   0  16   2        2.78        1.51      1.80 o 
   1  16   2        6.24       13.10      3.68 o 
   2  16   2       98.79      119.77      6.00 o 
   3  16   2      153.40      154.59      7.03 o 
   4  16   2        0.03       -0.47      3.12 o 
   5  16   2        7.15        3.47      6.40 o 
   6  16   2        5.17        8.35      4.24 o 
   7  16   2        4.63        2.23      2.65 o 
   8  16   2       11.35       13.14      3.73 o 
  -8  17   2       31.47       31.34      6.02 o 
  -7  17   2        0.38        1.35      2.43 o 
  -6  17   2       10.93       15.84      6.84 o 
  -5  17   2        0.08       -0.76      2.00 o 
  -4  17   2       20.42       14.62      3.11 o 
  -3  17   2        0.76        2.88      2.30 o 
  -2  17   2       35.29       34.78      5.57 o 
  -1  17   2        3.96        4.24      2.18 o 
   0  17   2       59.79       50.05      5.63 o 
   1  17   2        0.36        1.20      1.88 o 
   2  17   2      244.84      271.38      8.89 o 
   3  17   2       12.86        9.69      4.47 o 
   4  17   2       79.47       98.94     12.37 o 
   5  17   2       31.20       43.86     11.60 o 
   6  17   2       43.86       63.62      7.80 o 
   7  17   2        1.36        0.12      3.90 o 
  -8  18   2        5.50        7.98      4.27 o 
  -7  18   2        3.81        7.72      4.17 o 
  -6  18   2       13.76        9.49      4.65 o 
  -5  18   2        8.48        3.46      2.42 o 
  -4  18   2        0.44       -1.33      1.89 o 
  -3  18   2        0.92       -0.88      2.08 o 
  -2  18   2       16.04       14.91      7.48 o 
  -1  18   2        9.21        6.14      6.61 o 
   0  18   2       52.81       56.21      9.38 o 
   1  18   2       26.87       21.26      3.63 o 
   2  18   2        0.50        1.22      2.86 o 
   3  18   2      172.18      172.42      7.84 o 
   4  18   2       13.45       21.22      5.28 o 
   5  18   2        0.02        0.60      7.13 o 
   6  18   2        4.32        5.49      4.55 o 
   7  18   2        4.44       10.28      4.77 o 
  -7  19   2        6.25       10.40      4.74 o 
  -6  19   2        0.29        1.88      4.30 o 
  -5  19   2        0.28        1.17      2.42 o 
  -4  19   2       10.17        9.95      3.12 o 
  -3  19   2      232.40      265.23     10.67 o 
  -2  19   2        2.32        2.79      2.37 o 
  -1  19   2        2.25       -2.64      2.91 o 
   0  19   2       68.26       71.29      6.96 o 
   1  19   2        7.56        5.05      3.33 o 
   2  19   2       59.23       49.74      5.42 o 
   3  19   2       24.91       35.21      5.97 o 
   4  19   2        9.31        4.43      4.11 o 
   5  19   2        0.55        0.92      4.67 o 
   6  19   2        9.18       15.82      5.18 o 
  -6  20   2        1.14        4.81      2.96 o 
  -5  20   2        4.94        3.39      4.38 o 
  -4  20   2        6.66        5.30      2.87 o 
  -3  20   2       50.98       49.68      5.39 o 
  -2  20   2        4.42        9.60      3.85 o 
  -1  20   2        1.90        8.61      3.37 o 
   0  20   2       33.37       29.35      5.99 o 
   1  20   2       30.94       33.00      5.50 o 
   2  20   2       45.85       56.04      5.46 o 
   3  20   2        4.96       -0.49      3.87 o 
   4  20   2        0.11       -3.26      3.82 o 
   5  20   2        2.83        2.46      4.33 o 
  -5  21   2        0.59        2.25      2.99 o 
  -4  21   2        3.86        8.12      3.30 o 
  -3  21   2        0.38        1.11      3.25 o 
  -2  21   2       14.49       14.25      4.32 o 
  -1  21   2        0.10        3.02      3.10 o 
   0  21   2       21.26       19.77      4.62 o 
   1  21   2       41.49       50.90      6.69 o 
   2  21   2        3.64        5.64      3.64 o 
   3  21   2        2.78       -0.33      3.94 o 
   4  21   2        9.21       13.50      5.19 o 
  -3  22   2        3.10       -1.70      2.96 o 
  -2  22   2        0.06        1.97      3.23 o 
  -1  22   2        1.35        1.55      3.29 o 
   0  22   2        9.44        6.83      3.85 o 
   1  22   2       11.90       21.02      5.02 o 
   2  22   2        0.41        1.73      3.59 o 
 -11   0   3        3.92        2.52      3.32 o 
  -9   0   3        0.02        1.87      2.61 o 
  -7   0   3        0.15        1.26      1.68 o 
  -5   0   3     2066.72     2145.39     24.36 o 
  -3   0   3      772.32      809.05     16.33 o 
  -1   0   3      850.50      783.95     17.54 o 
   1   0   3      176.37      171.95      4.88 o 
   3   0   3     1867.74     1988.57     27.87 o 
   5   0   3     1139.62     1176.97     18.45 o 
   7   0   3      286.81      306.18     10.09 o 
   9   0   3       44.88       35.62      7.43 o 
  11   0   3        1.44       -4.48      3.66 o 
 -11   1   3        3.33       -1.87      2.90 o 
 -10   1   3       19.96       18.75      6.93 o 
  -9   1   3      188.81      168.64      7.59 o 
  -8   1   3      509.18      518.89     16.48 o 
  -7   1   3      120.21      115.98      5.11 o 
  -6   1   3      135.83      134.73      3.81 o 
  -5   1   3        0.02        1.13      0.93 o 
  -4   1   3       74.56       82.68      3.20 o 
  -3   1   3      111.70      119.50      3.39 o 
  -2   1   3     5385.47     5280.81     36.77 o 
  -1   1   3     4378.45     4268.66     26.74 o 
   0   1   3     2609.56     2503.59     14.96 o 
   1   1   3      204.74      216.70      3.60 o 
   2   1   3     2462.10     2404.97     21.53 o 
   3   1   3     1708.21     1818.35     12.80 o 
   4   1   3      105.63      110.51      2.73 o 
   5   1   3      112.45      120.80      3.42 o 
   6   1   3      645.20      659.34      9.94 o 
   7   1   3      241.22      237.32      7.48 o 
   8   1   3        0.31        1.29      4.29 o 
   9   1   3        0.67       -1.60      2.01 o 
  10   1   3        6.50        1.30      2.89 o 
  11   1   3        0.71       -0.18      2.73 o 
 -11   2   3       20.12       26.70      6.04 o 
 -10   2   3        0.42       -4.76      4.94 o 
  -9   2   3        8.00        2.41      2.43 o 
  -8   2   3       42.96       43.79      4.47 o 
  -7   2   3       40.67       30.30      2.78 o 
  -6   2   3      113.99      116.90      3.74 o 
  -5   2   3      102.02      116.85      5.33 o 
  -4   2   3      399.83      401.90      5.89 o 
  -3   2   3     1574.59     1652.55     11.90 o 
  -2   2   3     6774.62     6750.02     35.39 o 
  -1   2   3     1960.88     2010.32     12.50 o 
   0   2   3     8996.28     8579.93     58.81 o 
   1   2   3     1855.50     1815.27     12.28 o 
   2   2   3      163.37      160.63      2.91 o 
   3   2   3      503.34      538.58      7.60 o 
   4   2   3       30.96       30.98      1.77 o 
   5   2   3       20.06       20.79      1.69 o 
   6   2   3        5.93        8.04      2.40 o 
   7   2   3        1.79        2.60      1.74 o 
   8   2   3       37.46       27.60      3.42 o 
   9   2   3        6.72        7.22      2.86 o 
  10   2   3       10.39        7.69      3.21 o 
  11   2   3        0.89       -2.00      2.84 o 
 -11   3   3        6.78        3.81      3.97 o 
 -10   3   3       81.35       78.54      8.72 o 
  -9   3   3       21.30       18.83      4.59 o 
  -8   3   3       11.94       12.96      3.41 o 
  -7   3   3       12.71       19.03      3.23 o 
  -6   3   3     1123.69     1143.75     13.88 o 
  -5   3   3       86.31      106.78      6.13 o 
  -4   3   3      258.84      271.72      4.40 o 
  -3   3   3      779.28      794.70      7.46 o 
  -2   3   3     3912.50     4120.65     23.40 o 
  -1   3   3        5.45       11.72      0.93 o 
   0   3   3     2498.98     2521.68     13.78 o 
   1   3   3        3.88        3.85      0.73 o 
   2   3   3     2631.72     2569.87     16.42 o 
   3   3   3     2928.19     3158.96     23.46 o 
   4   3   3       41.07       34.59      1.86 o 
   5   3   3        7.35        7.78      1.44 o 
   6   3   3      433.79      448.28      9.81 o 
   7   3   3      350.31      327.12      8.87 o 
   8   3   3        4.17        2.15      2.47 o 
   9   3   3        0.62        1.96      2.18 o 
  10   3   3       24.35       34.95      5.38 o 
  11   3   3        0.05       -3.72      2.48 o 
 -11   4   3        0.40       -1.38      3.19 o 
 -10   4   3        8.14       15.55      4.43 o 
  -9   4   3       25.35       31.74      6.04 o 
  -8   4   3        1.96        2.71      3.28 o 
  -7   4   3      909.02      947.87     17.68 o 
  -6   4   3      606.42      611.69      9.47 o 
  -5   4   3     3392.25     3538.22     25.11 o 
  -4   4   3      830.37      839.25      8.93 o 
  -3   4   3       68.34       66.99      3.32 o 
  -2   4   3     2217.17     2362.59     15.30 o 
  -1   4   3    11214.07    10996.26     54.67 o 
   0   4   3     3183.95     3144.39     16.71 o 
   1   4   3      194.37      199.95      2.79 o 
   2   4   3      156.97      162.53      3.81 o 
   3   4   3     1586.08     1714.61     11.02 o 
   4   4   3        1.41       -0.07      0.76 o 
   5   4   3       72.68       82.66      4.42 o 
   6   4   3      242.40      216.98      6.82 o 
   7   4   3      116.75      125.56      5.66 o 
   8   4   3        3.36        1.36      1.83 o 
   9   4   3        1.40        3.13      2.48 o 
  10   4   3       34.58       48.23      6.08 o 
  11   4   3        4.55        8.77      5.24 o 
 -11   5   3        0.02        0.29      3.52 o 
 -10   5   3       40.17       47.39     12.27 o 
  -9   5   3       98.93      101.71     10.71 o 
  -8   5   3       66.52       76.25      5.84 o 
  -7   5   3       69.40       61.39      5.99 o 
  -6   5   3       69.72       50.75      4.68 o 
  -5   5   3      669.72      635.98      7.93 o 
  -4   5   3      185.84      205.28      4.11 o 
  -3   5   3       33.81       44.22      1.87 o 
  -2   5   3      834.53      841.64      7.84 o 
  -1   5   3     4747.91     4671.74     24.09 o 
   0   5   3      679.81      625.05      6.08 o 
   1   5   3      164.23      176.37      2.78 o 
   2   5   3      560.77      621.86      5.69 o 
   3   5   3      252.85      257.82      3.94 o 
   4   5   3        0.03       -0.17      0.76 o 
   5   5   3      129.07      117.05      5.75 o 
   6   5   3      131.76      135.12      5.49 o 
   7   5   3       48.40       49.77      8.25 o 
   8   5   3        0.55        2.94      1.79 o 
   9   5   3       34.82       37.38      4.27 o 
  10   5   3        0.01       -1.00      3.68 o 
  11   5   3        1.30       -5.35      3.57 o 
 -11   6   3        0.17       -0.31      3.79 o 
 -10   6   3        5.51        4.37      3.01 o 
  -9   6   3      180.40      209.04      9.29 o 
  -8   6   3      202.44      201.90      8.64 o 
  -7   6   3       71.39       86.44      6.61 o 
  -6   6   3       47.68       53.66      3.86 o 
  -5   6   3      156.57      173.62      4.00 o 
  -4   6   3      848.63      960.88      9.90 o 
  -3   6   3      289.12      303.65      5.01 o 
  -2   6   3       36.88       32.94      2.20 o 
  -1   6   3     1220.93     1179.89      8.63 o 
   0   6   3        6.79       11.84      1.45 o 
   1   6   3        0.40        1.55      0.60 o 
   2   6   3        0.40        0.13      0.59 o 
   3   6   3     1155.10     1201.94      9.13 o 
   4   6   3        2.65        3.67      1.24 o 
   5   6   3      233.37      249.95      5.78 o 
   6   6   3      374.93      406.96      7.89 o 
   7   6   3       67.52       57.08      6.53 o 
   8   6   3       29.90       32.71      8.62 o 
   9   6   3        8.92        6.06      2.93 o 
  10   6   3        0.92        9.10      5.62 o 
 -11   7   3       13.75       17.39      4.26 o 
 -10   7   3       12.90       14.92      3.87 o 
  -9   7   3      324.43      312.27     11.51 o 
  -8   7   3        6.31       11.78      2.92 o 
  -7   7   3      108.45       99.17      5.04 o 
  -6   7   3       29.86       33.77      3.64 o 
  -5   7   3      976.91      995.13     13.98 o 
  -4   7   3      667.69      755.67     13.74 o 
  -3   7   3      502.55      537.72      7.02 o 
  -2   7   3     1413.01     1447.57     11.74 o 
  -1   7   3      114.95      125.31      2.56 o 
   0   7   3     1042.83     1027.42      9.45 o 
   1   7   3      473.83      482.77      5.78 o 
   2   7   3     1419.23     1361.64      9.95 o 
   3   7   3      345.87      339.66      5.96 o 
   4   7   3      321.41      308.69      6.20 o 
   5   7   3       55.98       57.99      3.23 o 
   6   7   3      169.67      182.53      5.47 o 
   7   7   3       59.32       77.29      6.59 o 
   8   7   3        8.84       10.94      3.08 o 
   9   7   3        0.60        0.76      3.42 o 
  10   7   3       36.54       46.00      6.62 o 
 -11   8   3       43.52       50.44      6.29 o 
 -10   8   3        8.19        5.68      3.07 o 
  -9   8   3       41.21       36.97      6.90 o 
  -8   8   3      260.48      244.90      9.92 o 
  -7   8   3        1.78        2.51      2.11 o 
  -6   8   3       28.79       26.71      2.93 o 
  -5   8   3       18.71       22.33      3.73 o 
  -4   8   3      134.98      136.72      3.49 o 
  -3   8   3       83.64       86.54      4.49 o 
  -2   8   3      394.17      368.19      5.45 o 
  -1   8   3      251.77      288.91      4.04 o 
   0   8   3     1074.67     1119.40     11.37 o 
   1   8   3       43.49       39.24      2.25 o 
   2   8   3      358.11      371.21      4.78 o 
   3   8   3       42.42       48.58      2.20 o 
   4   8   3       76.39       69.45      3.33 o 
   5   8   3       75.97       69.87      3.64 o 
   6   8   3       17.11       17.46      4.00 o 
   7   8   3       12.41       10.69      3.68 o 
   8   8   3        5.10        3.61      2.35 o 
   9   8   3        6.94        7.16      3.22 o 
  10   8   3        0.03       -2.30      2.52 o 
 -11   9   3       16.62        6.95      3.64 o 
 -10   9   3       20.10       16.56      4.12 o 
  -9   9   3        0.04        0.76      4.41 o 
  -8   9   3       46.85       46.30      4.18 o 
  -7   9   3        3.16        2.08      1.84 o 
  -6   9   3      494.65      447.87      9.89 o 
  -5   9   3        7.33        9.16      2.15 o 
  -4   9   3       20.05       23.60      2.61 o 
  -3   9   3        0.07        0.87      0.92 o 
  -2   9   3      138.97      145.63      5.01 o 
  -1   9   3      759.97      811.05      8.05 o 
   0   9   3      212.77      185.16      3.46 o 
   1   9   3      241.87      235.94      4.32 o 
   2   9   3       71.37       70.68      2.24 o 
   3   9   3       10.46        9.26      1.30 o 
   4   9   3      108.32       92.44      4.60 o 
   5   9   3       73.48       81.55      4.78 o 
   6   9   3     1038.11     1120.28     17.42 o 
   7   9   3        6.70        0.98      2.50 o 
   8   9   3        1.28        0.24      2.34 o 
   9   9   3        0.77       -2.85      2.35 o 
  10   9   3        1.36       -0.82      2.64 o 
 -11  10   3        3.06       -2.77      2.93 o 
 -10  10   3       22.33       18.55      4.28 o 
  -9  10   3        4.15        6.43      2.64 o 
  -8  10   3        4.51        1.82      1.90 o 
  -7  10   3       20.82       18.92      3.18 o 
  -6  10   3       82.85       73.51      4.55 o 
  -5  10   3      172.96      161.74      5.88 o 
  -4  10   3       59.21       60.35      4.69 o 
  -3  10   3       48.77       51.93      2.71 o 
  -2  10   3      136.53      117.84      3.74 o 
  -1  10   3       44.10       51.15      2.47 o 
   0  10   3       16.15       18.60      1.47 o 
   1  10   3       17.22       15.28      1.88 o 
   2  10   3        0.19        0.04      0.88 o 
   3  10   3       40.94       30.17      2.38 o 
   4  10   3      420.96      415.96      9.53 o 
   5  10   3       12.83        9.73      2.19 o 
   6  10   3      520.98      521.03     11.78 o 
   7  10   3        3.01        0.13      2.00 o 
   8  10   3       26.67       17.13      3.94 o 
   9  10   3        9.02       11.41      3.76 o 
  10  10   3       11.86        9.47      4.09 o 
 -11  11   3        4.47        5.13      3.67 o 
 -10  11   3        4.90       11.44      5.05 o 
  -9  11   3        3.10        4.05      2.96 o 
  -8  11   3        0.03        1.75      1.79 o 
  -7  11   3      223.99      232.81     10.89 o 
  -6  11   3       17.95       15.97      2.65 o 
  -5  11   3        8.28        7.67      2.03 o 
  -4  11   3       49.93       47.16      3.71 o 
  -3  11   3      167.89      176.96      5.91 o 
  -2  11   3        4.82        5.75      1.38 o 
  -1  11   3       97.54      104.55      3.38 o 
   0  11   3      585.43      569.98      7.68 o 
   1  11   3      171.46      178.32      4.10 o 
   2  11   3       29.23       35.69      2.60 o 
   3  11   3       95.87      102.01      6.05 o 
   4  11   3       35.66       43.42      3.86 o 
   5  11   3       13.72       11.07      2.36 o 
   6  11   3      329.78      330.74     16.35 o 
   7  11   3        1.52        4.50      2.43 o 
   8  11   3        1.47       -3.08      2.05 o 
   9  11   3        0.69        0.74      2.92 o 
 -11  12   3       23.42       28.67     12.40 o 
 -10  12   3       16.36       11.49      3.95 o 
  -9  12   3        8.91        4.60      3.05 o 
  -8  12   3        9.16       10.75      2.77 o 
  -7  12   3       83.54       85.35      5.40 o 
  -6  12   3      162.55      150.92      6.36 o 
  -5  12   3      189.90      185.33      6.68 o 
  -4  12   3        2.64        2.57      3.35 o 
  -3  12   3        2.48        1.39      1.76 o 
  -2  12   3       61.25       55.38      3.08 o 
  -1  12   3        2.97        2.23      1.16 o 
   0  12   3       18.67       25.29      2.17 o 
   1  12   3       48.45       50.55      4.47 o 
   2  12   3      438.53      440.77      7.93 o 
   3  12   3      249.87      263.52      7.91 o 
   4  12   3      236.18      247.69      9.30 o 
   5  12   3       20.33       14.98      3.34 o 
   6  12   3        4.85        5.45      2.56 o 
   7  12   3      110.01      109.09      8.43 o 
   8  12   3        3.69        3.10      3.88 o 
   9  12   3        2.36        4.25      3.19 o 
 -10  13   3       18.31       15.57      4.54 o 
  -9  13   3        0.02       -1.55      2.86 o 
  -8  13   3        7.89       10.86      2.83 o 
  -7  13   3      252.90      250.26      8.62 o 
  -6  13   3       38.85       28.89      3.63 o 
  -5  13   3       63.25       65.44      7.22 o 
  -4  13   3       83.04       91.28      5.10 o 
  -3  13   3        2.32        0.73      1.54 o 
  -2  13   3       13.69       14.29      2.00 o 
  -1  13   3       17.41       20.05      2.04 o 
   0  13   3       48.31       43.31      2.69 o 
   1  13   3        9.27        8.50      2.12 o 
   2  13   3      501.16      484.10     10.39 o 
   3  13   3      175.87      187.31      6.75 o 
   4  13   3       22.05       25.21      3.39 o 
   5  13   3        7.27        5.01      2.24 o 
   6  13   3       59.84       60.38      5.14 o 
   7  13   3        3.41        7.85      2.54 o 
   8  13   3       26.35       30.13      5.21 o 
   9  13   3        0.00        1.88      3.25 o 
 -10  14   3        0.26       -3.61      2.95 o 
  -9  14   3       12.72       15.44      4.35 o 
  -8  14   3        5.12        3.76      5.09 o 
  -7  14   3        9.09       -0.77      3.31 o 
  -6  14   3       13.70       10.84      4.03 o 
  -5  14   3        9.26       10.85      2.49 o 
  -4  14   3        0.03       -1.67      1.56 o 
  -3  14   3      474.09      452.33     10.51 o 
  -2  14   3        0.09       -1.10      1.19 o 
  -1  14   3        3.46        5.67      1.48 o 
   0  14   3      100.42      107.44      3.91 o 
   1  14   3      176.97      174.27      6.48 o 
   2  14   3       84.48       80.30      4.86 o 
   3  14   3       83.53       82.21      6.67 o 
   4  14   3      139.54      147.06      6.50 o 
   5  14   3       80.76       90.09      5.87 o 
   6  14   3        1.07        0.85      2.37 o 
   7  14   3        8.45        3.30      2.37 o 
   8  14   3        0.41        0.14      3.56 o 
  -9  15   3        2.38        3.78      5.23 o 
  -8  15   3        3.46        4.39      2.57 o 
  -7  15   3       16.17       18.20      3.39 o 
  -6  15   3       20.29       24.02      3.57 o 
  -5  15   3       19.57       18.34      6.75 o 
  -4  15   3      369.57      360.83     10.03 o 
  -3  15   3      345.48      336.69     19.46 o 
  -2  15   3       17.56       16.85      3.20 o 
  -1  15   3      139.73      132.86      5.31 o 
   0  15   3       32.31       33.71      3.09 o 
   1  15   3        9.76       10.94      2.59 o 
   2  15   3        0.09        0.51      1.91 o 
   3  15   3       11.86        9.88      3.67 o 
   4  15   3        2.88        2.44      3.35 o 
   5  15   3       18.51       16.64      4.36 o 
   6  15   3       18.67       13.13      6.91 o 
   7  15   3       22.51       26.02      4.52 o 
   8  15   3        0.11        1.77      3.14 o 
  -9  16   3        0.09        0.77      3.26 o 
  -8  16   3        0.76       -0.35      2.32 o 
  -7  16   3        0.08       -2.22      2.11 o 
  -6  16   3       51.55       44.75      4.80 o 
  -5  16   3        7.49        3.15      2.33 o 
  -4  16   3      144.01      141.28      6.83 o 
  -3  16   3      264.69      255.58      8.53 o 
  -2  16   3       61.33       70.01      4.33 o 
  -1  16   3        3.65        2.67      1.71 o 
   0  16   3       54.55       59.66      4.61 o 
   1  16   3        6.81        7.57      2.50 o 
   2  16   3        1.73        1.46      2.23 o 
   3  16   3      131.98      143.45      9.04 o 
   4  16   3       49.37       56.98      6.86 o 
   5  16   3      213.04      242.56     11.87 o 
   6  16   3       50.64       63.49      7.61 o 
   7  16   3        0.42       -0.36      3.95 o 
  -8  17   3        7.39        5.03     12.11 o 
  -7  17   3       18.33       12.37      3.47 o 
  -6  17   3        2.18        4.45      2.60 o 
  -5  17   3       22.95       21.17      3.49 o 
  -4  17   3       43.70       41.68      4.51 o 
  -3  17   3       28.97       19.89      3.85 o 
  -2  17   3        3.85        2.39      2.15 o 
  -1  17   3       62.40       63.64      7.35 o 
   0  17   3        8.80        4.77      3.21 o 
   1  17   3      171.90      178.81      7.28 o 
   2  17   3        0.00        0.17      2.35 o 
   3  17   3       27.59       26.79     12.39 o 
   4  17   3      258.76      314.27     13.32 o 
   5  17   3      143.62      164.57     16.72 o 
   6  17   3        5.38       -0.84      7.24 o 
   7  17   3       21.60       24.96      6.02 o 
  -8  18   3        1.53       -1.11      3.45 o 
  -7  18   3        1.23       -0.73      2.64 o 
  -6  18   3        4.80        2.08      2.59 o 
  -5  18   3        0.08       -2.49      2.02 o 
  -4  18   3        8.36       10.32      2.98 o 
  -3  18   3      100.57       99.23      5.46 o 
  -2  18   3       11.63        7.25      2.31 o 
  -1  18   3       24.91       32.39      4.98 o 
   0  18   3       21.01       18.67      4.08 o 
   1  18   3        7.81        8.21      2.83 o 
   2  18   3      105.78      111.73      6.50 o 
   3  18   3       16.79       18.52      4.72 o 
   4  18   3       47.14       46.50      8.12 o 
   5  18   3        0.00        1.57      3.99 o 
   6  18   3        4.39        9.43      4.61 o 
  -7  19   3        9.09       13.43      3.58 o 
  -6  19   3        0.75        3.24      2.96 o 
  -5  19   3        6.21        4.26      4.48 o 
  -4  19   3        1.18        0.48      2.36 o 
  -3  19   3        3.05        0.96      2.20 o 
  -2  19   3        1.64        2.51      3.28 o 
  -1  19   3       16.79       20.01      5.42 o 
   0  19   3        0.12        0.04      2.50 o 
   1  19   3       55.08       48.94      5.11 o 
   2  19   3       27.48       18.36      5.00 o 
   3  19   3        0.59        0.33      3.68 o 
   4  19   3       13.67       23.69      5.91 o 
   5  19   3        2.03        7.35      5.12 o 
  -6  20   3        8.40        2.85      3.19 o 
  -5  20   3       12.18        5.50      3.52 o 
  -4  20   3        1.72        6.88      2.55 o 
  -3  20   3       19.50       15.67      3.11 o 
  -2  20   3        3.56        1.55      4.87 o 
  -1  20   3        2.15        2.90      3.42 o 
   0  20   3       14.17       10.64      4.90 o 
   1  20   3        9.38       16.29      4.99 o 
   2  20   3        8.82       13.52      4.72 o 
   3  20   3        1.00       -1.26      3.67 o 
   4  20   3        0.68        4.01      5.90 o 
  -5  21   3        1.39        1.89      4.02 o 
  -4  21   3        0.01        1.31      2.51 o 
  -3  21   3        2.60       -0.22      3.16 o 
  -2  21   3        0.01        3.44      3.74 o 
  -1  21   3        0.28       -1.92      3.09 o 
   0  21   3       30.51       26.03      5.17 o 
   1  21   3       12.38        9.75      4.06 o 
   2  21   3        5.33        2.81      5.49 o 
   3  21   3       24.72       25.78     15.79 o 
  -3  22   3        1.94       -0.65      3.26 o 
  -2  22   3        1.20       -0.02      3.45 o 
  -1  22   3        0.03       -3.88      3.07 o 
   0  22   3       11.02        7.46      3.83 o 
   1  22   3       19.29       16.56      4.83 o 
   2  22   3       12.49       12.22      6.51 o 
 -10   0   4      551.80      569.09     21.12 o 
  -8   0   4        2.43       -1.19      4.01 o 
  -6   0   4      646.15      663.14     12.59 o 
  -4   0   4       63.12       81.53      5.62 o 
  -2   0   4     1868.82     1742.95     28.75 o 
   0   0   4      609.06      631.31     10.91 o 
   2   0   4     1357.37     1276.62     25.95 o 
   4   0   4      111.50      128.54      5.66 o 
   6   0   4        1.12        0.67      1.67 o 
   8   0   4      133.47      129.10     11.67 o 
  10   0   4       59.70       44.48      8.65 o 
 -12   1   4       16.73       15.97      5.82 o 
 -11   1   4      170.61      200.26      9.28 o 
 -10   1   4        4.96        3.95      2.56 o 
  -9   1   4        7.66        7.80      2.66 o 
  -8   1   4        7.39        6.93      1.80 o 
  -7   1   4        6.21        3.94      1.30 o 
  -6   1   4        7.23        7.43      3.59 o 
  -5   1   4      277.07      287.26      6.31 o 
  -4   1   4      147.50      141.79      5.14 o 
  -3   1   4       16.19       31.19      2.66 o 
  -2   1   4     4945.90     4801.74     35.03 o 
  -1   1   4     4359.26     4078.85     23.35 o 
   0   1   4       16.20       15.11      1.33 o 
   1   1   4        1.60        1.44      0.63 o 
   2   1   4     1127.76     1173.49      9.39 o 
   3   1   4       24.02       45.02      1.82 o 
   4   1   4      365.42      379.52      6.89 o 
   5   1   4      840.66      799.47     10.96 o 
   6   1   4      162.29      155.34      6.25 o 
   7   1   4       49.41       53.47      7.49 o 
   8   1   4        0.03        0.76      1.87 o 
   9   1   4        0.06       -0.33      2.30 o 
  10   1   4       11.20        9.80      4.54 o 
 -12   2   4        1.79        2.03      4.51 o 
 -11   2   4        2.25        2.43      4.39 o 
 -10   2   4       62.19       65.84      8.39 o 
  -9   2   4      391.79      420.38     10.18 o 
  -8   2   4      297.83      303.42      8.24 o 
  -7   2   4        0.06       -1.30      1.18 o 
  -6   2   4        1.55        0.46      1.14 o 
  -5   2   4       30.53       32.78      3.48 o 
  -4   2   4       32.35       31.15      3.32 o 
  -3   2   4        0.02        1.73      0.97 o 
  -2   2   4     3761.74     3722.40     28.60 o 
  -1   2   4      276.40      247.09      3.59 o 
   0   2   4     1935.93     1919.61     14.11 o 
   1   2   4       28.78       34.68      1.67 o 
   2   2   4      143.30      152.85      3.06 o 
   3   2   4      148.03      126.33      3.33 o 
   4   2   4      316.51      359.88      5.35 o 
   5   2   4      191.20      184.06      5.14 o 
   6   2   4       34.53       42.10      3.69 o 
   7   2   4      268.90      256.60     10.99 o 
   8   2   4        1.15       -0.71      1.98 o 
   9   2   4       25.89       27.06      4.59 o 
  10   2   4        2.29        6.28      3.01 o 
 -12   3   4       25.31       31.32      7.07 o 
 -11   3   4        0.03        1.16      2.52 o 
 -10   3   4       15.65       24.96     14.51 o 
  -9   3   4       11.38        3.85      2.18 o 
  -8   3   4      274.99      289.52      8.17 o 
  -7   3   4       55.66       68.14      3.36 o 
  -6   3   4        1.35        2.13      1.20 o 
  -5   3   4      774.57      881.74     10.42 o 
  -4   3   4       51.66       50.72      2.20 o 
  -3   3   4      224.64      215.53      3.87 o 
  -2   3   4      217.20      183.19      4.57 o 
  -1   3   4      844.77      804.06      7.18 o 
   0   3   4      154.33      142.95      2.49 o 
   1   3   4      326.53      306.80      4.40 o 
   2   3   4       44.81       41.53      1.89 o 
   3   3   4      192.65      179.84      4.54 o 
   4   3   4       78.16       82.51      2.79 o 
   5   3   4       58.96       59.30      3.24 o 
   6   3   4      685.78      700.30     12.99 o 
   7   3   4       10.27        6.39      3.30 o 
   8   3   4        0.01       -2.47      1.65 o 
   9   3   4        2.69        0.56      2.37 o 
  10   3   4        0.81       -1.86      2.44 o 
 -12   4   4       11.78       14.19      5.98 o 
 -11   4   4        8.26       21.55      5.84 o 
 -10   4   4       16.48       11.77      3.35 o 
  -9   4   4      273.62      284.53     10.42 o 
  -8   4   4      282.08      303.59      8.58 o 
  -7   4   4      202.17      210.53      6.85 o 
  -6   4   4        1.15        2.69      1.28 o 
  -5   4   4       94.50       98.65      4.71 o 
  -4   4   4      356.65      328.35      5.11 o 
  -3   4   4      181.91      203.77      3.85 o 
  -2   4   4     1870.63     1763.60     14.29 o 
  -1   4   4      846.43      837.40      8.17 o 
   0   4   4      667.03      619.91      5.66 o 
   1   4   4      438.24      432.94      4.52 o 
   2   4   4     1769.26     1795.55     13.57 o 
   3   4   4        5.28        8.67      1.19 o 
   4   4   4        4.45        4.00      1.08 o 
   5   4   4        2.22        2.05      1.57 o 
   6   4   4       18.43       19.05      2.72 o 
   7   4   4       90.11       76.59      5.08 o 
   8   4   4       47.52       40.23      4.22 o 
   9   4   4       12.47        9.44      3.17 o 
  10   4   4        1.79       -1.86      2.22 o 
 -12   5   4       21.82       20.12      6.33 o 
 -11   5   4        0.33        2.59      3.75 o 
 -10   5   4       33.97       35.74      4.17 o 
  -9   5   4        1.17       -0.97      1.70 o 
  -8   5   4      272.61      302.93     12.52 o 
  -7   5   4       20.49       18.93      2.83 o 
  -6   5   4        0.02        0.95      1.19 o 
  -5   5   4      385.24      400.30      8.42 o 
  -4   5   4      115.92       90.82      3.10 o 
  -3   5   4      641.68      668.36      7.42 o 
  -2   5   4      429.36      358.67      5.09 o 
  -1   5   4       97.56      101.99      2.52 o 
   0   5   4        0.32        0.98      0.62 o 
   1   5   4     4423.39     4432.44     23.29 o 
   2   5   4     1503.80     1491.04     10.34 o 
   3   5   4      335.85      346.65      5.39 o 
   4   5   4      114.18      107.56      3.27 o 
   5   5   4      285.47      295.09     12.64 o 
   6   5   4       25.85       15.66      2.61 o 
   7   5   4        2.90       -1.21      1.53 o 
   8   5   4        2.33        1.13      1.91 o 
   9   5   4        2.15        1.74      2.24 o 
  10   5   4        5.10        0.76      4.33 o 
 -12   6   4       11.03       20.50      6.56 o 
 -11   6   4        2.48        2.52      2.40 o 
 -10   6   4       18.60       17.19      3.84 o 
  -9   6   4       41.88       42.84     14.48 o 
  -8   6   4      659.92      687.15     16.37 o 
  -7   6   4      224.99      218.93      8.65 o 
  -6   6   4       13.31       15.77      3.56 o 
  -5   6   4        0.33        3.52      1.10 o 
  -4   6   4      474.07      498.92      7.82 o 
  -3   6   4       66.95       65.80      3.59 o 
  -2   6   4     4088.85     4107.90     25.11 o 
  -1   6   4      792.60      858.73      8.07 o 
   0   6   4     1190.43     1297.63     11.53 o 
   1   6   4        8.75       12.76      1.11 o 
   2   6   4      534.62      555.53      5.78 o 
   3   6   4      113.60      112.12      3.22 o 
   4   6   4        7.81        3.81      1.35 o 
   5   6   4       20.09       17.66      2.52 o 
   6   6   4       70.27       67.82      8.36 o 
   7   6   4        0.53        0.06      1.59 o 
   8   6   4        1.22        1.11      1.85 o 
   9   6   4        3.76        1.33      2.79 o 
  10   6   4       15.00       21.55      7.09 o 
 -12   7   4        5.67       11.15      5.40 o 
 -11   7   4        4.83        4.26      4.09 o 
 -10   7   4       55.74       64.78      5.60 o 
  -9   7   4        8.82        1.04      2.32 o 
  -8   7   4      400.23      421.82     13.00 o 
  -7   7   4       36.07       37.91      3.60 o 
  -6   7   4      275.79      290.87      9.69 o 
  -5   7   4      208.92      207.68      5.48 o 
  -4   7   4       81.90       89.05      2.95 o 
  -3   7   4      598.34      648.33      7.70 o 
  -2   7   4     2517.59     2463.26     15.43 o 
  -1   7   4      104.22      108.16      4.10 o 
   0   7   4      238.07      281.92      4.49 o 
   1   7   4        7.15        9.61      1.08 o 
   2   7   4        1.01       -0.15      0.66 o 
   3   7   4        2.87        8.62      1.64 o 
   4   7   4      216.82      222.96      5.56 o 
   5   7   4      148.37      136.82      4.66 o 
   6   7   4        7.82        3.21      2.04 o 
   7   7   4       61.02       54.80      6.11 o 
   8   7   4        6.22        9.19      3.30 o 
   9   7   4       16.23       19.59      4.25 o 
  10   7   4       17.21       20.48      6.62 o 
 -12   8   4        5.00        2.52      4.10 o 
 -11   8   4       15.13        9.37      3.32 o 
 -10   8   4        1.71       -2.53      2.22 o 
  -9   8   4        5.31        4.23      4.73 o 
  -8   8   4        8.17        3.44      2.63 o 
  -7   8   4        1.12        1.32      1.51 o 
  -6   8   4       11.58        9.01      2.15 o 
  -5   8   4       44.88       38.72      3.34 o 
  -4   8   4      549.08      557.83      8.72 o 
  -3   8   4        0.26        2.00      1.09 o 
  -2   8   4     2130.90     2034.88     13.67 o 
  -1   8   4      449.52      468.39      5.61 o 
   0   8   4      194.99      211.59      4.05 o 
   1   8   4      241.73      229.23      4.27 o 
   2   8   4        0.12       -0.10      0.72 o 
   3   8   4      123.64      115.66      3.99 o 
   4   8   4     1653.06     1653.48     16.92 o 
   5   8   4      259.93      250.02      6.36 o 
   6   8   4       39.43       41.47      5.49 o 
   7   8   4        4.87        6.19      2.50 o 
   8   8   4        8.00        8.39      3.01 o 
   9   8   4        5.23        5.16      3.32 o 
  10   8   4        5.24        0.37      3.55 o 
 -11   9   4       12.23        7.28      3.17 o 
 -10   9   4       16.98       11.93      3.66 o 
  -9   9   4        8.09        2.90      2.75 o 
  -8   9   4       53.87       47.24      4.96 o 
  -7   9   4       11.25       11.01      2.40 o 
  -6   9   4      158.66      171.55      6.80 o 
  -5   9   4        0.55       -1.09      1.18 o 
  -4   9   4       30.68       34.50      3.73 o 
  -3   9   4      112.68      134.12      3.64 o 
  -2   9   4      860.87      839.27      7.85 o 
  -1   9   4        9.70       10.73      1.23 o 
   0   9   4       38.90       42.16      2.79 o 
   1   9   4      112.41      112.61      3.21 o 
   2   9   4        2.14        1.22      0.83 o 
   3   9   4      176.53      193.52      5.09 o 
   4   9   4        9.66        9.88      1.80 o 
   5   9   4      269.78      236.89      7.53 o 
   6   9   4       14.83       14.23      3.40 o 
   7   9   4        0.23       -1.30      2.09 o 
   8   9   4        2.93        2.08      2.48 o 
   9   9   4        1.99        6.76      3.01 o 
 -11  10   4       80.50       66.18      9.45 o 
 -10  10   4        4.95        1.28      2.97 o 
  -9  10   4       77.06       66.42      6.73 o 
  -8  10   4       64.20       60.43      4.86 o 
  -7  10   4       12.21        7.82      2.18 o 
  -6  10   4      448.11      441.92     10.33 o 
  -5  10   4        0.12        1.02      1.99 o 
  -4  10   4        0.02        0.69      1.22 o 
  -3  10   4       21.74       26.16      2.01 o 
  -2  10   4       68.76       59.90      2.76 o 
  -1  10   4       71.65       64.04      4.75 o 
   0  10   4       35.72       36.99      2.73 o 
   1  10   4       24.49       22.86      1.84 o 
   2  10   4       87.91       86.90      3.92 o 
   3  10   4      223.53      209.57      6.69 o 
   4  10   4      408.89      443.20     10.18 o 
   5  10   4      192.09      186.11      6.95 o 
   6  10   4      123.40      132.30      8.39 o 
   7  10   4        8.53        4.93      2.45 o 
   8  10   4       32.21       32.03      5.34 o 
   9  10   4        5.15        6.06      3.36 o 
 -11  11   4        0.44       -4.98      3.32 o 
 -10  11   4       48.19       42.32      6.04 o 
  -9  11   4       35.77       33.54      6.12 o 
  -8  11   4       28.92       30.72      3.81 o 
  -7  11   4       10.02        4.10      2.16 o 
  -6  11   4        1.68        0.04      1.52 o 
  -5  11   4        8.73        5.42      3.40 o 
  -4  11   4      427.12      445.74      8.68 o 
  -3  11   4      118.10      132.62      5.14 o 
  -2  11   4     1136.42     1144.55     11.92 o 
  -1  11   4        4.27        2.86      1.27 o 
   0  11   4      186.49      193.43      5.09 o 
   1  11   4       34.65       39.38      2.35 o 
   2  11   4       57.49       47.90      2.95 o 
   3  11   4       36.67       36.37      6.65 o 
   4  11   4       25.63       30.78      3.53 o 
   5  11   4       57.58       52.37      4.50 o 
   6  11   4        0.01        1.53      1.99 o 
   7  11   4        3.25        6.54      3.04 o 
   8  11   4        0.15       -1.09      2.45 o 
   9  11   4        0.74        0.22      2.88 o 
 -11  12   4       22.09       13.51      4.08 o 
 -10  12   4        7.47       13.10      4.18 o 
  -9  12   4        0.57        2.64      2.72 o 
  -8  12   4        2.31        4.22      2.81 o 
  -7  12   4        1.93        2.47      1.84 o 
  -6  12   4      137.34      144.87      6.35 o 
  -5  12   4        4.76        4.45      2.07 o 
  -4  12   4      175.31      178.29      5.69 o 
  -3  12   4      385.56      355.38      7.70 o 
  -2  12   4       13.98       11.40      1.72 o 
  -1  12   4       21.65       14.42      1.82 o 
   0  12   4       88.23       78.99      3.73 o 
   1  12   4        8.22        9.72      3.23 o 
   2  12   4       64.74       66.95      3.51 o 
   3  12   4      200.79      198.84      6.90 o 
   4  12   4      205.55      217.20     16.23 o 
   5  12   4      214.39      241.82      8.25 o 
   6  12   4       89.95       89.87      7.47 o 
   7  12   4        0.70        2.08      2.36 o 
   8  12   4        8.04       17.35      4.33 o 
   9  12   4        0.53       -0.94      2.95 o 
 -10  13   4        0.37       -0.35      3.04 o 
  -9  13   4       30.91       29.37      4.04 o 
  -8  13   4        2.47       -0.89      1.98 o 
  -7  13   4       23.00       29.12      3.76 o 
  -6  13   4       16.09       14.13      2.69 o 
  -5  13   4       15.13       16.32      2.90 o 
  -4  13   4      119.43      116.23      5.05 o 
  -3  13   4       46.26       41.47      3.30 o 
  -2  13   4       16.88       24.29      2.30 o 
  -1  13   4        1.96        0.65      1.28 o 
   0  13   4      360.89      366.06      7.58 o 
   1  13   4        3.59        4.22      1.96 o 
   2  13   4       72.25       69.83      7.52 o 
   3  13   4      115.30      112.61      5.54 o 
   4  13   4       85.05       92.22      8.00 o 
   5  13   4      274.95      305.09     11.50 o 
   6  13   4       82.55       76.89     10.54 o 
   7  13   4        7.24       14.17      3.85 o 
   8  13   4        9.98       15.07      8.42 o 
 -10  14   4        8.05        8.23      4.12 o 
  -9  14   4       24.76       24.57      4.22 o 
  -8  14   4        2.42        3.86      3.01 o 
  -7  14   4       72.40       67.08      5.42 o 
  -6  14   4        2.11        2.77      2.11 o 
  -5  14   4       45.03       27.03      3.64 o 
  -4  14   4       67.84       60.82      4.19 o 
  -3  14   4      156.00      139.26      5.29 o 
  -2  14   4        6.69        4.00      1.77 o 
  -1  14   4        2.68        2.31      1.57 o 
   0  14   4      472.54      462.77      8.87 o 
   1  14   4      664.45      692.72     12.99 o 
   2  14   4      154.20      146.59     10.72 o 
   3  14   4      218.25      236.75     10.33 o 
   4  14   4       15.37       19.09      4.22 o 
   5  14   4        0.93       -0.53      2.10 o 
   6  14   4        1.32       -2.28      1.94 o 
   7  14   4        0.11        0.72      3.39 o 
   8  14   4        3.14        1.57      3.12 o 
  -9  15   4        7.68        5.28      2.77 o 
  -8  15   4        6.49        9.36      2.84 o 
  -7  15   4       48.83       49.72      4.97 o 
  -6  15   4        0.09        0.03      1.90 o 
  -5  15   4       20.46       16.26      2.73 o 
  -4  15   4      454.57      479.74     10.26 o 
  -3  15   4       57.17       57.64      4.14 o 
  -2  15   4       17.69       19.26      2.92 o 
  -1  15   4      438.10      462.61      8.21 o 
   0  15   4        0.84        1.03      2.04 o 
   1  15   4      789.02      805.49     14.48 o 
   2  15   4      627.84      657.36     16.96 o 
   3  15   4        0.03        2.37      3.02 o 
   4  15   4        7.53        7.17      3.74 o 
   5  15   4       31.65       29.21      5.26 o 
   6  15   4        7.34        5.60      2.92 o 
   7  15   4       10.91        6.79      7.17 o 
  -9  16   4        0.99       -1.28      2.59 o 
  -8  16   4       17.38       13.45      3.42 o 
  -7  16   4        9.52        9.20      2.91 o 
  -6  16   4       30.62       32.90      4.30 o 
  -5  16   4        0.81        1.13      1.97 o 
  -4  16   4       67.97       70.17      4.73 o 
  -3  16   4        6.68        5.82      2.22 o 
  -2  16   4       70.65       83.87      4.73 o 
  -1  16   4        1.27        2.81      1.86 o 
   0  16   4      206.63      200.29      7.48 o 
   1  16   4      106.99      116.47      6.13 o 
   2  16   4        6.05        5.91      3.40 o 
   3  16   4        0.14        2.98      3.05 o 
   4  16   4        0.06        3.75      3.54 o 
   5  16   4       13.11       12.30      4.26 o 
   6  16   4        0.30       11.29      4.51 o 
   7  16   4        1.13       -5.35      3.70 o 
  -8  17   4        1.03        5.12      2.92 o 
  -7  17   4        0.08        1.25      3.40 o 
  -6  17   4        5.73        1.59      2.25 o 
  -5  17   4        0.03        3.00      2.72 o 
  -4  17   4      166.43      154.17      6.50 o 
  -3  17   4        0.00       -0.67      1.92 o 
  -2  17   4       17.38       21.45      3.59 o 
  -1  17   4      127.52      143.92     12.18 o 
   0  17   4        0.94        2.07      2.15 o 
   1  17   4       13.26        9.60      3.35 o 
   2  17   4       36.67       37.32      5.68 o 
   3  17   4       60.16       65.61      7.25 o 
   4  17   4        0.03       -0.31      3.35 o 
   5  17   4       45.43       50.81      7.16 o 
   6  17   4        6.69        5.65      4.63 o 
  -8  18   4        3.83        2.87      2.53 o 
  -7  18   4        3.15        3.60      2.43 o 
  -6  18   4        0.10        1.93      2.19 o 
  -5  18   4        3.78        1.21      3.28 o 
  -4  18   4        7.32        5.37      2.25 o 
  -3  18   4       31.80       28.71      3.53 o 
  -2  18   4        1.89       -2.73      2.02 o 
  -1  18   4        9.28        9.05      3.39 o 
   0  18   4       99.44      101.16      7.58 o 
   1  18   4       39.27       33.86      4.32 o 
   2  18   4       14.54       14.07      6.40 o 
   3  18   4        1.70        3.27      3.73 o 
   4  18   4       88.19      108.76      9.36 o 
   5  18   4        2.06        2.51      4.42 o 
   6  18   4        7.69       20.82      9.95 o 
  -7  19   4        0.16        5.78      2.73 o 
  -6  19   4        2.10       -0.08      2.36 o 
  -5  19   4        0.00        2.64      2.81 o 
  -4  19   4        3.23        0.54      2.38 o 
  -3  19   4        5.37        5.99      2.46 o 
  -2  19   4        4.97        5.49      3.20 o 
  -1  19   4        9.85       10.51      4.23 o 
   0  19   4        0.00        0.02      2.79 o 
   1  19   4       12.46       11.77      4.41 o 
   2  19   4       13.56       10.23      4.53 o 
   3  19   4       29.65       30.59      6.10 o 
   4  19   4        1.18        3.34      4.28 o 
   5  19   4        7.55        6.19      8.23 o 
  -6  20   4       23.89       16.19      3.98 o 
  -5  20   4        1.18        3.30      2.48 o 
  -4  20   4        7.58        9.87      2.91 o 
  -3  20   4       15.17       12.13      3.47 o 
  -2  20   4        0.01       -0.72      2.66 o 
  -1  20   4        8.27        9.26      3.66 o 
   0  20   4        2.80        1.57      3.37 o 
   1  20   4       20.16       15.66      6.85 o 
   2  20   4       20.00       25.64      5.58 o 
   3  20   4       32.01       31.08      9.52 o 
   4  20   4        0.55        4.17      4.15 o 
  -5  21   4        0.08       -2.03      2.75 o 
  -4  21   4        0.22        6.09      2.70 o 
  -3  21   4        0.10        7.16      3.59 o 
  -2  21   4        1.42       -0.62      3.14 o 
  -1  21   4        2.35        4.80      3.57 o 
   0  21   4        1.56        5.87      3.76 o 
   1  21   4       11.95       12.02      5.93 o 
   2  21   4       26.98       25.58      7.36 o 
   3  21   4        8.03       10.04      5.13 o 
  -3  22   4        1.09        4.07      3.78 o 
  -2  22   4        0.03        4.11      3.67 o 
  -1  22   4        0.85        2.62      3.54 o 
   0  22   4        0.03        0.41      6.07 o 
   1  22   4        3.91        4.37      5.75 o 
 -11   0   5        2.64        4.88      4.51 o 
  -9   0   5        0.01        3.30      2.99 o 
  -7   0   5      202.98      220.58     11.04 o 
  -5   0   5     1281.30     1309.36     26.92 o 
  -3   0   5       10.28       11.22      3.01 o 
  -1   0   5      277.77      240.46      7.39 o 
   1   0   5      253.42      295.87      7.92 o 
   3   0   5      573.82      605.37     12.78 o 
   5   0   5      153.85      141.97      6.83 o 
   7   0   5      191.59      191.29     13.07 o 
   9   0   5        9.15       11.98      5.53 o 
 -12   1   5       17.99       12.99      3.81 o 
 -11   1   5        8.08        8.77      3.30 o 
 -10   1   5        3.06        3.68      2.48 o 
  -9   1   5       81.24       91.70      5.25 o 
  -8   1   5       11.97       11.60      2.35 o 
  -7   1   5        1.58        3.47      1.65 o 
  -6   1   5      111.13      134.59      6.30 o 
  -5   1   5       24.01       30.75      3.25 o 
  -4   1   5      597.29      629.58     12.04 o 
  -3   1   5      577.07      580.84     11.28 o 
  -2   1   5     3015.26     2999.60     31.94 o 
  -1   1   5      347.34      351.67      4.88 o 
   0   1   5      970.73     1032.80      9.14 o 
   1   1   5      598.93      596.49      6.44 o 
   2   1   5        5.12        7.22      1.01 o 
   3   1   5       25.36       19.63      2.14 o 
   4   1   5      129.91      122.35      6.03 o 
   5   1   5       93.47       88.99      4.11 o 
   6   1   5      147.32      123.57      4.80 o 
   7   1   5       93.80       85.25     11.29 o 
   8   1   5       53.87       48.29      6.89 o 
   9   1   5        0.33        1.82      2.36 o 
  10   1   5       10.20       10.67      4.94 o 
 -12   2   5        0.98       -2.05      5.99 o 
 -11   2   5        0.03       -1.54      2.18 o 
 -10   2   5      244.60      255.48     14.77 o 
  -9   2   5       89.83       99.44      5.50 o 
  -8   2   5       16.94       16.24      2.77 o 
  -7   2   5       19.20       20.64      2.30 o 
  -6   2   5      260.10      274.22     10.49 o 
  -5   2   5       44.19       52.90      3.91 o 
  -4   2   5      169.77      156.76     10.81 o 
  -3   2   5       56.67       56.28      2.96 o 
  -2   2   5     3898.69     3896.59     30.90 o 
  -1   2   5       25.60       23.04      1.49 o 
   0   2   5      602.60      605.75      8.44 o 
   1   2   5        5.89        4.64      0.88 o 
   2   2   5     2001.81     2100.40     15.17 o 
   3   2   5        1.20        0.50      0.78 o 
   4   2   5      723.27      763.66     10.78 o 
   5   2   5       47.91       56.39      3.42 o 
   6   2   5       55.33       42.83      4.07 o 
   7   2   5        3.02        3.49      2.97 o 
   8   2   5       17.08       17.66      3.72 o 
   9   2   5       18.58       22.92      4.54 o 
  10   2   5        9.73       19.14      8.04 o 
 -12   3   5        2.07        8.51      4.41 o 
 -11   3   5        5.43        4.91      4.62 o 
 -10   3   5        0.10       -1.87      3.10 o 
  -9   3   5      204.03      204.03      7.42 o 
  -8   3   5        5.67        4.56      2.18 o 
  -7   3   5       37.07       37.27      2.83 o 
  -6   3   5      792.26      834.96     10.99 o 
  -5   3   5     1255.00     1351.36     14.94 o 
  -4   3   5      302.34      262.05      5.66 o 
  -3   3   5      636.26      599.42      7.87 o 
  -2   3   5      403.39      402.69      6.04 o 
  -1   3   5      373.19      359.20      4.86 o 
   0   3   5      473.22      458.25      7.25 o 
   1   3   5      162.12      161.54      2.90 o 
   2   3   5      105.68      117.99      3.06 o 
   3   3   5        0.99        0.56      0.89 o 
   4   3   5       97.32      103.86      3.99 o 
   5   3   5      173.57      165.83      5.24 o 
   6   3   5        8.99        5.44      1.94 o 
   7   3   5        9.24        7.42      3.54 o 
   8   3   5        4.26        3.17      2.21 o 
   9   3   5        6.14       12.24      3.68 o 
  10   3   5        6.70        6.72      3.50 o 
 -12   4   5        0.38        5.09      4.82 o 
 -11   4   5        0.15        1.70      3.90 o 
 -10   4   5       32.79       43.12      4.64 o 
  -9   4   5       29.24       20.99      3.29 o 
  -8   4   5       25.48       25.41      3.35 o 
  -7   4   5       26.21       33.50      3.49 o 
  -6   4   5        2.49        0.83      1.29 o 
  -5   4   5        9.13       10.70      1.47 o 
  -4   4   5      187.31      189.54      4.59 o 
  -3   4   5        0.54        2.07      0.96 o 
  -2   4   5      203.74      228.79      4.00 o 
  -1   4   5     1304.31     1333.23     10.79 o 
   0   4   5       91.47       92.36      2.30 o 
   1   4   5     1058.36     1113.93      8.52 o 
   2   4   5        6.89        8.44      1.39 o 
   3   4   5      701.73      679.94      8.01 o 
   4   4   5       46.47       38.85      3.30 o 
   5   4   5      114.57      121.58      5.43 o 
   6   4   5      174.83      179.05      8.61 o 
   7   4   5       27.42       18.13      4.68 o 
   8   4   5        2.63       -2.48      1.96 o 
   9   4   5        8.28        9.86      3.62 o 
  10   4   5       10.94       21.00      4.82 o 
 -12   5   5       16.17        7.00      5.49 o 
 -11   5   5        1.53        0.18      3.81 o 
 -10   5   5      136.23      128.86      6.95 o 
  -9   5   5      149.26      149.80     10.34 o 
  -8   5   5       83.71       83.01      5.31 o 
  -7   5   5       73.55       67.97      4.60 o 
  -6   5   5      253.66      253.98      5.29 o 
  -5   5   5      395.61      381.74      6.23 o 
  -4   5   5       85.86       81.43      2.91 o 
  -3   5   5      561.45      561.77      7.83 o 
  -2   5   5      744.53      733.00      8.44 o 
  -1   5   5      379.89      382.81      5.29 o 
   0   5   5     3053.34     3057.18     21.36 o 
   1   5   5       64.21       55.66      2.11 o 
   2   5   5      464.40      486.36      8.09 o 
   3   5   5       39.41       45.71      2.40 o 
   4   5   5        0.91        0.08      1.14 o 
   5   5   5       51.75       54.38      4.16 o 
   6   5   5      212.50      243.42      8.14 o 
   7   5   5      114.04      108.19      6.28 o 
   8   5   5       14.56       12.69      3.04 o 
   9   5   5       43.15       38.28      8.19 o 
  10   5   5        1.66       -0.27      4.15 o 
 -12   6   5        0.70       -0.02      4.77 o 
 -11   6   5        3.99        0.63      2.49 o 
 -10   6   5       66.28       63.38      7.33 o 
  -9   6   5        1.36        1.78      2.03 o 
  -8   6   5        0.08        0.55      2.29 o 
  -7   6   5      122.88      105.14      5.59 o 
  -6   6   5       10.97       12.02      1.96 o 
  -5   6   5       14.38       14.44      1.68 o 
  -4   6   5       22.29       26.28      2.31 o 
  -3   6   5     4297.92     4358.98     27.43 o 
  -2   6   5      400.29      423.75      5.76 o 
  -1   6   5       71.10       87.84      2.62 o 
   0   6   5        2.62        6.59      1.96 o 
   1   6   5      305.97      316.33      4.41 o 
   2   6   5        0.06       -0.87      0.87 o 
   3   6   5      834.96      826.73      9.42 o 
   4   6   5        4.25        4.72      2.26 o 
   5   6   5      125.04      126.79      5.68 o 
   6   6   5        0.12       -1.08      1.58 o 
   7   6   5        2.80        0.77      1.82 o 
   8   6   5       56.20       59.55      5.36 o 
   9   6   5        5.40        1.92      2.64 o 
 -12   7   5        7.03       10.06      5.58 o 
 -11   7   5       16.81       19.84      3.82 o 
 -10   7   5       22.46       19.30      3.61 o 
  -9   7   5       11.54       20.61      3.36 o 
  -8   7   5      227.63      230.38      8.12 o 
  -7   7   5      126.09      135.61      5.32 o 
  -6   7   5       19.32       16.68      2.14 o 
  -5   7   5        5.39        6.13      1.30 o 
  -4   7   5      584.12      594.25      7.90 o 
  -3   7   5     3468.65     3475.72     23.49 o 
  -2   7   5     1452.54     1365.35     11.64 o 
  -1   7   5       25.52       27.98      1.78 o 
   0   7   5        1.97        2.02      0.92 o 
   1   7   5      311.42      293.14      4.82 o 
   2   7   5       45.06       54.77      2.57 o 
   3   7   5      111.14      115.45      3.82 o 
   4   7   5      233.76      226.92      8.62 o 
   5   7   5       83.41       74.72      5.91 o 
   6   7   5      258.61      261.40      8.49 o 
   7   7   5        0.43        4.36      2.55 o 
   8   7   5       55.31       60.85      7.23 o 
   9   7   5       97.32      108.95      9.98 o 
 -12   8   5        2.28        0.30      4.25 o 
 -11   8   5       76.56       73.64      8.42 o 
 -10   8   5       54.10       49.64      7.06 o 
  -9   8   5       18.50       24.94      5.12 o 
  -8   8   5        4.88       -1.71      2.65 o 
  -7   8   5       89.39       79.52      4.58 o 
  -6   8   5        0.19        1.85      1.20 o 
  -5   8   5       13.45       14.47      2.73 o 
  -4   8   5      229.17      228.12      4.92 o 
  -3   8   5      868.29      920.14     10.11 o 
  -2   8   5     1606.81     1555.14     12.84 o 
  -1   8   5        0.75        1.27      0.88 o 
   0   8   5      279.43      267.48      4.77 o 
   1   8   5        5.43        2.76      1.07 o 
   2   8   5      159.73      175.92      6.27 o 
   3   8   5        0.02        0.79      1.25 o 
   4   8   5      184.76      195.68      5.56 o 
   5   8   5        3.32        2.04      1.71 o 
   6   8   5      111.30      111.96     15.85 o 
   7   8   5        8.23        7.54      3.03 o 
   8   8   5       49.89       44.54      6.25 o 
   9   8   5        1.90       -2.34      6.41 o 
 -11   9   5        6.81        7.98      3.45 o 
 -10   9   5      202.06      230.72     12.20 o 
  -9   9   5        0.72       -2.44      2.30 o 
  -8   9   5      203.54      200.64      7.13 o 
  -7   9   5       33.01       33.21      3.36 o 
  -6   9   5        1.91        0.76      1.23 o 
  -5   9   5       98.41       96.09      4.52 o 
  -4   9   5      544.70      544.41      7.88 o 
  -3   9   5      118.41      108.21      3.52 o 
  -2   9   5      907.68      826.44      8.27 o 
  -1   9   5      316.72      326.63      5.67 o 
   0   9   5       42.31       43.29      2.30 o 
   1   9   5      112.57      132.62      3.60 o 
   2   9   5       30.18       29.58      2.65 o 
   3   9   5       77.29       88.08      4.05 o 
   4   9   5        7.07        4.08      1.64 o 
   5   9   5      190.96      227.80      9.90 o 
   6   9   5       41.82       32.99      4.91 o 
   7   9   5        3.83        2.03      2.27 o 
   8   9   5        9.47        9.39      3.66 o 
   9   9   5        8.19       11.95      4.13 o 
 -11  10   5       11.09        9.16      3.62 o 
 -10  10   5       15.79       16.64      3.63 o 
  -9  10   5       67.35       53.86      5.37 o 
  -8  10   5        0.45        1.07      1.67 o 
  -7  10   5       14.34       17.98      2.56 o 
  -6  10   5        7.75        6.16      1.64 o 
  -5  10   5        3.65        3.48      1.41 o 
  -4  10   5       15.72       12.90      2.03 o 
  -3  10   5       40.31       46.05      2.67 o 
  -2  10   5        3.55        5.92      1.50 o 
  -1  10   5       62.06       64.55      2.74 o 
   0  10   5        0.01        0.47      0.96 o 
   1  10   5      249.93      259.07      5.14 o 
   2  10   5      298.84      302.55      7.87 o 
   3  10   5      144.99      160.18      6.03 o 
   4  10   5       44.18       35.63      3.73 o 
   5  10   5        1.41        1.29      2.12 o 
   6  10   5        2.04        1.24      2.43 o 
   7  10   5       16.92       18.43      4.20 o 
   8  10   5        1.71       -1.53      2.67 o 
   9  10   5        0.82        7.74      5.33 o 
 -11  11   5        8.23        5.60      3.37 o 
 -10  11   5       19.24       11.33      3.50 o 
  -9  11   5        0.01        3.71      2.49 o 
  -8  11   5       35.87       34.14      4.20 o 
  -7  11   5       11.95        9.41      2.26 o 
  -6  11   5      142.31      129.85      5.40 o 
  -5  11   5      228.91      224.02      6.58 o 
  -4  11   5      542.73      507.54      9.49 o 
  -3  11   5      605.60      621.76      8.80 o 
  -2  11   5       22.09       24.45      2.22 o 
  -1  11   5      259.46      261.24      6.10 o 
   0  11   5      104.40      109.69      4.11 o 
   1  11   5      432.92      422.59      6.86 o 
   2  11   5       66.26       71.68      7.96 o 
   3  11   5       22.93       25.12      3.05 o 
   4  11   5       78.32       73.17      4.99 o 
   5  11   5       11.57        4.72      2.52 o 
   6  11   5        3.28       -0.25      2.01 o 
   7  11   5       39.76       36.32      5.56 o 
   8  11   5       20.33       21.17      7.57 o 
 -11  12   5        0.77       -0.59      2.83 o 
 -10  12   5        0.90        1.83      2.75 o 
  -9  12   5        0.10        3.77      2.17 o 
  -8  12   5        4.96        3.25      1.94 o 
  -7  12   5       16.42       12.25      2.39 o 
  -6  12   5       17.47       13.16      2.35 o 
  -5  12   5      156.48      142.03      7.32 o 
  -4  12   5       34.90       36.55      4.02 o 
  -3  12   5        1.48        1.43      1.44 o 
  -2  12   5      150.50      144.72      4.39 o 
  -1  12   5      403.26      392.41      7.76 o 
   0  12   5        0.36        0.57      1.42 o 
   1  12   5      676.04      662.48     11.87 o 
   2  12   5       29.38       35.75      3.58 o 
   3  12   5       13.05       14.66      2.74 o 
   4  12   5      476.19      480.02     11.44 o 
   5  12   5       26.06       30.53      3.89 o 
   6  12   5       22.67       18.56      3.97 o 
   7  12   5        2.00        5.36      3.21 o 
   8  12   5        0.94        1.02      3.20 o 
 -10  13   5        0.57       -1.78      2.76 o 
  -9  13   5        0.04        1.88      2.02 o 
  -8  13   5       10.91        5.91      2.24 o 
  -7  13   5       19.06       12.07      2.54 o 
  -6  13   5       36.56       32.79      4.45 o 
  -5  13   5       59.34       61.56      4.32 o 
  -4  13   5       87.54       85.58      6.47 o 
  -3  13   5       10.21       12.74      2.18 o 
  -2  13   5      164.64      155.00      5.14 o 
  -1  13   5      728.05      758.67     11.38 o 
   0  13   5      282.31      290.18      6.99 o 
   1  13   5       17.18       25.24      5.80 o 
   2  13   5       74.74       76.40      7.52 o 
   3  13   5       63.72       65.84      6.15 o 
   4  13   5        7.62        7.08      2.43 o 
   5  13   5      249.62      264.59      9.20 o 
   6  13   5        2.24       -0.55      3.74 o 
   7  13   5       24.40       14.75      3.89 o 
   8  13   5        4.26        9.59      4.02 o 
 -10  14   5       17.43       18.67      4.11 o 
  -9  14   5        4.52        5.62      2.61 o 
  -8  14   5        0.17        3.65      1.97 o 
  -7  14   5        0.25       -2.61      1.74 o 
  -6  14   5       12.52        9.45      2.41 o 
  -5  14   5      146.96      157.37      6.13 o 
  -4  14   5      103.20       96.93      5.04 o 
  -3  14   5      305.91      316.17      7.90 o 
  -2  14   5        9.77        5.41      1.69 o 
  -1  14   5       13.57       15.32      2.38 o 
   0  14   5      105.55      108.62      5.53 o 
   1  14   5      284.53      314.18     21.81 o 
   2  14   5        3.14        5.68      3.17 o 
   3  14   5       82.03       88.39     14.19 o 
   4  14   5        2.13        0.67      2.23 o 
   5  14   5       11.65       14.51      4.66 o 
   6  14   5       18.17       19.23      4.44 o 
   7  14   5        0.05       -3.76      2.78 o 
  -9  15   5       15.09        9.83      3.07 o 
  -8  15   5        2.23       -2.52      2.53 o 
  -7  15   5        0.11       -3.25      2.55 o 
  -6  15   5       10.94        6.69      2.35 o 
  -5  15   5       15.74       17.30      3.06 o 
  -4  15   5       89.35       88.85      5.04 o 
  -3  15   5      143.00      143.86      5.67 o 
  -2  15   5       12.78       12.61      4.81 o 
  -1  15   5      121.43      116.94      5.04 o 
   0  15   5        0.09       -0.77      1.73 o 
   1  15   5       87.80       89.17      8.51 o 
   2  15   5      258.40      283.28     21.95 o 
   3  15   5      141.96      135.96      8.81 o 
   4  15   5        0.91        5.67      3.79 o 
   5  15   5       32.97       28.45      5.69 o 
   6  15   5        5.27        6.79      3.86 o 
   7  15   5        1.87       10.05      4.00 o 
  -9  16   5        1.55       -0.21      2.48 o 
  -8  16   5        2.35       -0.28      2.26 o 
  -7  16   5       17.33       13.33      3.00 o 
  -6  16   5        1.94       -0.43      1.89 o 
  -5  16   5       11.45        9.97      3.02 o 
  -4  16   5        7.17        7.73      2.35 o 
  -3  16   5       32.84       32.74      3.45 o 
  -2  16   5       18.35       22.51      3.09 o 
  -1  16   5       12.41        7.57      3.08 o 
   0  16   5       89.82      100.48      6.54 o 
   1  16   5       89.56       93.76      7.47 o 
   2  16   5       96.72      100.04     10.95 o 
   3  16   5       38.79       20.68      4.66 o 
   4  16   5       56.72       55.32      6.82 o 
   5  16   5        0.12        4.98      4.00 o 
   6  16   5       18.58       28.53      9.15 o 
  -8  17   5        0.08       -3.15      2.10 o 
  -7  17   5       13.06       11.25      2.94 o 
  -6  17   5        1.06        5.01      2.45 o 
  -5  17   5      110.56      121.10      6.36 o 
  -4  17   5       39.10       40.75      4.12 o 
  -3  17   5       63.35       66.36      7.41 o 
  -2  17   5       83.29       83.24      5.82 o 
  -1  17   5        3.26        7.30      2.93 o 
   0  17   5      146.18      141.74      9.48 o 
   1  17   5       92.19       86.90      7.50 o 
   2  17   5        7.90        5.16      3.75 o 
   3  17   5       27.85       27.64      5.45 o 
   4  17   5        0.67        0.32      3.66 o 
   5  17   5       43.25       43.93     12.91 o 
   6  17   5        4.41       14.30      8.14 o 
  -8  18   5        5.66        7.78      2.82 o 
  -7  18   5        7.50        5.33      2.71 o 
  -6  18   5        0.78        1.05      3.25 o 
  -5  18   5        7.21       10.65      2.99 o 
  -4  18   5       15.62       19.60      3.26 o 
  -3  18   5       55.61       70.31      5.09 o 
  -2  18   5        2.86        2.69      2.33 o 
  -1  18   5        0.84       -2.63      3.49 o 
   0  18   5        3.56        5.20      3.01 o 
   1  18   5        1.03        0.19      2.98 o 
   2  18   5       31.87       31.35      5.77 o 
   3  18   5       10.95       10.64      4.55 o 
   4  18   5       26.02       23.71      5.69 o 
   5  18   5        5.48       10.96      4.75 o 
  -7  19   5       13.25       14.53      3.37 o 
  -6  19   5        0.95        3.30      2.76 o 
  -5  19   5        1.17       -0.29      2.92 o 
  -4  19   5       46.93       45.38      4.66 o 
  -3  19   5        4.76        6.31      2.56 o 
  -2  19   5        0.07        0.72      2.77 o 
  -1  19   5        6.99        7.47      5.09 o 
   0  19   5       21.68       18.27      6.04 o 
   1  19   5        2.64        2.41      3.56 o 
   2  19   5       25.69       31.76      5.98 o 
   3  19   5       14.75       28.68     16.06 o 
   4  19   5        2.08        6.73      4.81 o 
  -6  20   5        3.11        0.75      2.82 o 
  -5  20   5        2.48        1.63      2.61 o 
  -4  20   5        0.51       -0.52      2.31 o 
  -3  20   5        0.52        2.54      3.40 o 
  -2  20   5        1.44       -0.96      2.67 o 
  -1  20   5        5.27        6.11      3.69 o 
   0  20   5        0.09        3.41      4.73 o 
   1  20   5        8.04       11.87      6.45 o 
   2  20   5       18.20       26.32      6.01 o 
   3  20   5        6.65        5.47      4.45 o 
  -4  21   5       20.37       10.87      5.41 o 
  -3  21   5        1.21        3.15      3.35 o 
  -2  21   5       13.42       10.46      6.61 o 
  -1  21   5        8.70        9.17      4.30 o 
   0  21   5       39.27       41.91      8.77 o 
   1  21   5       19.76       18.22      6.31 o 
   2  21   5        4.29        7.13      4.76 o 
 -12   0   6        0.78       -0.42      4.24 o 
 -10   0   6      332.59      361.01     17.87 o 
  -8   0   6       96.03       95.38      8.63 o 
  -6   0   6     1386.67     1400.56     30.20 o 
  -4   0   6     2266.74     2312.56     40.35 o 
  -2   0   6       23.05       24.83      4.55 o 
   0   0   6     1549.94     1502.04     21.14 o 
   2   0   6      604.30      669.16     13.91 o 
   4   0   6      244.85      239.61      8.83 o 
   6   0   6        7.52        7.82      4.85 o 
   8   0   6       69.87       63.50      9.66 o 
 -12   1   6       17.96        6.10      6.08 o 
 -11   1   6        0.10        2.45      4.24 o 
 -10   1   6        1.74       -1.05      3.03 o 
  -9   1   6      151.18      159.09     11.20 o 
  -8   1   6       14.89       15.70      3.21 o 
  -7   1   6       50.80       43.81      4.28 o 
  -6   1   6       23.65       22.01      4.86 o 
  -5   1   6       10.76       13.55      2.78 o 
  -4   1   6      102.68      111.39      5.46 o 
  -3   1   6     1122.33     1119.78     22.62 o 
  -2   1   6      352.59      391.75     15.11 o 
  -1   1   6       31.55       35.68      1.93 o 
   0   1   6      103.90       91.71      2.75 o 
   1   1   6      428.48      410.67      5.60 o 
   2   1   6        0.59        0.85      1.11 o 
   3   1   6       15.76       14.11      2.04 o 
   4   1   6       46.85       35.56      2.96 o 
   5   1   6      138.40      127.47      4.87 o 
   6   1   6      202.32      170.54      5.88 o 
   7   1   6        8.28        4.74      2.94 o 
   8   1   6        0.11       -1.35      2.15 o 
   9   1   6        1.13       -2.31      2.51 o 
 -12   2   6        4.74        7.86      3.56 o 
 -11   2   6        3.68        6.76      3.99 o 
 -10   2   6      107.09      103.90     10.71 o 
  -9   2   6       17.02       16.40      2.90 o 
  -8   2   6       32.65       33.43      3.78 o 
  -7   2   6      288.38      308.65     12.24 o 
  -6   2   6      100.39      100.45      5.67 o 
  -5   2   6       72.31       84.34      8.55 o 
  -4   2   6      803.01      761.69     16.73 o 
  -3   2   6       22.26       28.12      3.26 o 
  -2   2   6      228.01      248.14      5.96 o 
  -1   2   6     1590.70     1697.63     15.09 o 
   0   2   6      473.19      490.59      6.12 o 
   1   2   6       67.97       68.68      2.50 o 
   2   2   6        0.22        0.28      0.84 o 
   3   2   6      454.54      491.11      8.67 o 
   4   2   6      133.89      117.69      4.53 o 
   5   2   6       16.41       18.22      2.43 o 
   6   2   6       29.22       29.41      3.64 o 
   7   2   6       76.04       88.34      6.31 o 
   8   2   6       51.90       64.77      7.11 o 
   9   2   6        3.66       -0.61      2.80 o 
 -12   3   6       13.57        9.48      3.81 o 
 -11   3   6        6.01       13.61      5.60 o 
 -10   3   6       40.61       35.81      4.34 o 
  -9   3   6       28.62       27.80      3.57 o 
  -8   3   6        0.41        3.38      1.86 o 
  -7   3   6      216.52      212.40      5.87 o 
  -6   3   6       10.74       12.53      2.27 o 
  -5   3   6      202.84      203.60      6.05 o 
  -4   3   6      428.59      458.49      7.49 o 
  -3   3   6      349.43      413.22      6.83 o 
  -2   3   6       24.58       28.65      1.79 o 
  -1   3   6     3587.59     3625.36     22.72 o 
   0   3   6       73.93       92.30      2.40 o 
   1   3   6      253.40      251.24      4.61 o 
   2   3   6      138.65      157.75      3.70 o 
   3   3   6      130.05      123.13      4.47 o 
   4   3   6       52.33       57.47      4.58 o 
   5   3   6      324.53      317.08      7.55 o 
   6   3   6        5.94        2.95      1.77 o 
   7   3   6       96.24       91.18      6.15 o 
   8   3   6        0.02       -0.12      2.59 o 
   9   3   6        6.84        8.54      3.48 o 
 -12   4   6       14.63       11.62      5.53 o 
 -11   4   6       45.87       53.33      8.97 o 
 -10   4   6        0.55       -0.40      2.16 o 
  -9   4   6        1.04        1.86      2.08 o 
  -8   4   6       73.58       68.72      4.89 o 
  -7   4   6        1.54        0.29      1.62 o 
  -6   4   6      219.45      228.24      5.90 o 
  -5   4   6      429.05      459.70      7.85 o 
  -4   4   6      293.75      309.57      6.18 o 
  -3   4   6      278.88      270.67      5.72 o 
  -2   4   6       58.92       44.46      2.14 o 
  -1   4   6     1053.93     1214.04     10.71 o 
   0   4   6        0.05        0.44      0.69 o 
   1   4   6      166.78      144.83      3.63 o 
   2   4   6      645.53      694.59      8.44 o 
   3   4   6      379.31      386.32      7.65 o 
   4   4   6       49.45       50.47      3.38 o 
   5   4   6        6.50        6.21      2.03 o 
   6   4   6       99.71      112.39      6.24 o 
   7   4   6        2.16       -0.59      1.78 o 
   8   4   6       16.41       11.01      3.05 o 
   9   4   6       23.98       27.91      5.40 o 
 -12   5   6        0.02       -6.02      4.01 o 
 -11   5   6       31.41       34.53      5.73 o 
 -10   5   6       14.77        9.57      2.94 o 
  -9   5   6       25.79       24.69      3.63 o 
  -8   5   6       26.94       38.03      3.99 o 
  -7   5   6        0.81        4.39      2.03 o 
  -6   5   6       95.24       91.57      4.08 o 
  -5   5   6      207.78      212.49      4.91 o 
  -4   5   6      148.17      150.65      4.42 o 
  -3   5   6        1.62        0.90      1.08 o 
  -2   5   6       20.71       12.11      1.40 o 
  -1   5   6       84.94       96.58      2.88 o 
   0   5   6       20.93       18.63      1.40 o 
   1   5   6      227.49      237.03      8.14 o 
   2   5   6       32.61       25.86      2.00 o 
   3   5   6      316.68      310.40      6.90 o 
   4   5   6       63.21       60.08      3.62 o 
   5   5   6       25.77       17.73      2.78 o 
   6   5   6      419.09      416.68     11.19 o 
   7   5   6       44.71       38.98      4.38 o 
   8   5   6        6.18        8.39      2.86 o 
   9   5   6        0.01       -3.99      2.84 o 
 -12   6   6       14.12       18.74      6.78 o 
 -11   6   6        3.18       -0.05      2.59 o 
 -10   6   6       51.76       56.40      6.12 o 
  -9   6   6        1.65       -1.88      1.78 o 
  -8   6   6      151.99      171.24      7.06 o 
  -7   6   6        3.82        5.06      2.10 o 
  -6   6   6       59.51       57.13      3.62 o 
  -5   6   6        3.74        4.39      1.28 o 
  -4   6   6       11.96       13.43      2.26 o 
  -3   6   6      546.35      543.38      8.24 o 
  -2   6   6      142.71      167.53      3.83 o 
  -1   6   6       75.04       84.57      2.81 o 
   0   6   6       17.78       14.97      2.19 o 
   1   6   6      488.59      492.15      6.99 o 
   2   6   6       60.17       63.13      3.80 o 
   3   6   6      527.65      559.32      7.93 o 
   4   6   6       27.64       23.28      3.08 o 
   5   6   6      119.15       99.79      5.92 o 
   6   6   6       72.92       72.28      5.63 o 
   7   6   6       15.50       15.89      4.45 o 
   8   6   6       10.05        8.16      3.61 o 
   9   6   6       29.67       46.10      6.77 o 
 -12   7   6        0.28       -1.23      4.77 o 
 -11   7   6        0.78       -0.48      2.88 o 
 -10   7   6        0.03       -2.32      2.67 o 
  -9   7   6        2.41        1.66      2.18 o 
  -8   7   6       79.08       77.73      5.46 o 
  -7   7   6      453.97      443.65      9.32 o 
  -6   7   6      113.71      100.63      5.18 o 
  -5   7   6      211.74      175.77      4.62 o 
  -4   7   6        8.34        9.99      1.55 o 
  -3   7   6        2.72        3.72      1.45 o 
  -2   7   6      237.79      253.90      4.82 o 
  -1   7   6      364.58      346.46      5.57 o 
   0   7   6      158.09      153.48      3.71 o 
   1   7   6      356.42      334.41      5.83 o 
   2   7   6      117.37      119.36      3.73 o 
   3   7   6       15.71       22.51      2.12 o 
   4   7   6      108.98      112.38      5.55 o 
   5   7   6      315.35      297.83      9.10 o 
   6   7   6        0.28        0.68      1.92 o 
   7   7   6       23.31       16.19      4.23 o 
   8   7   6        3.97       -1.26      2.80 o 
   9   7   6       16.40       21.33      4.89 o 
 -12   8   6       30.99       35.27      8.83 o 
 -11   8   6        9.53        9.94      3.33 o 
 -10   8   6       28.42       27.69      4.09 o 
  -9   8   6       15.15       12.60      3.19 o 
  -8   8   6      125.38      114.80      6.57 o 
  -7   8   6       50.76       44.25      3.71 o 
  -6   8   6      122.34      120.70      4.90 o 
  -5   8   6      408.40      394.04      8.91 o 
  -4   8   6      245.67      244.05      6.71 o 
  -3   8   6       17.80       18.24      2.03 o 
  -2   8   6        1.22        1.72      0.96 o 
  -1   8   6       26.85       27.76      1.99 o 
   0   8   6       13.86       11.97      1.49 o 
   1   8   6       31.88       26.97      2.13 o 
   2   8   6      107.13      107.16      4.11 o 
   3   8   6      296.92      288.17      9.94 o 
   4   8   6        8.49        5.42      1.89 o 
   5   8   6       59.00       49.50      4.49 o 
   6   8   6       13.31        8.89      3.01 o 
   7   8   6        8.95        5.35      3.24 o 
   8   8   6        0.08       -0.50      2.75 o 
   9   8   6        1.80        6.93      3.99 o 
 -11   9   6       14.58       18.89      4.41 o 
 -10   9   6        7.03        1.17      3.45 o 
  -9   9   6      109.23      109.58      7.02 o 
  -8   9   6        8.64        8.47      2.28 o 
  -7   9   6       43.94       42.76      3.73 o 
  -6   9   6      391.75      419.34     10.31 o 
  -5   9   6       42.13       42.56      4.60 o 
  -4   9   6      363.30      346.28      6.53 o 
  -3   9   6       97.08       99.60      4.00 o 
  -2   9   6        6.54        5.08      1.27 o 
  -1   9   6       66.15       66.35      2.84 o 
   0   9   6      397.65      404.01      6.41 o 
   1   9   6       34.27       34.83      2.73 o 
   2   9   6       14.09       11.63      2.51 o 
   3   9   6      143.22      153.03      5.05 o 
   4   9   6        0.59        1.70      1.62 o 
   5   9   6        0.00        1.00      2.26 o 
   6   9   6        5.38       -2.16      3.78 o 
   7   9   6        1.26       -1.12      2.49 o 
   8   9   6        0.09        1.05      2.66 o 
 -11  10   6       14.25       16.59      4.13 o 
 -10  10   6        0.05       -3.79      2.53 o 
  -9  10   6        3.08       -1.24      2.46 o 
  -8  10   6        6.42        5.64      2.64 o 
  -7  10   6       19.73       12.64      3.05 o 
  -6  10   6       10.60        8.19      2.08 o 
  -5  10   6      435.19      427.20      8.98 o 
  -4  10   6     2418.75     2396.46     20.86 o 
  -3  10   6        3.14        1.85      1.25 o 
  -2  10   6       60.79       65.65      4.12 o 
  -1  10   6      136.52      135.00      4.15 o 
   0  10   6        3.20        2.65      1.20 o 
   1  10   6       80.02       87.16      3.97 o 
   2  10   6        1.08        2.59      1.67 o 
   3  10   6       36.00       37.60      3.06 o 
   4  10   6        3.03        5.09      2.53 o 
   5  10   6      168.67      171.36      9.26 o 
   6  10   6        0.11       -1.65      3.42 o 
   7  10   6        6.52       -0.58      2.87 o 
   8  10   6        0.96       -0.68      3.06 o 
 -11  11   6        0.85       -3.97      2.65 o 
 -10  11   6       14.11        7.65      4.56 o 
  -9  11   6       32.31       25.95      4.01 o 
  -8  11   6        0.25        3.47      2.17 o 
  -7  11   6       50.32       52.61      4.26 o 
  -6  11   6      167.13      166.86      6.06 o 
  -5  11   6      840.10      817.16     14.71 o 
  -4  11   6       64.07       47.86      4.33 o 
  -3  11   6      621.11      619.56      9.08 o 
  -2  11   6        0.98        1.19      1.37 o 
  -1  11   6       26.97       20.95      2.35 o 
   0  11   6      145.53      138.01      4.11 o 
   1  11   6      194.06      189.31      5.57 o 
   2  11   6       28.97       29.88      3.34 o 
   3  11   6       17.79       19.94      3.08 o 
   4  11   6      247.58      248.83     10.62 o 
   5  11   6       16.94       22.18      4.48 o 
   6  11   6       45.80       55.11      7.67 o 
   7  11   6       12.25       18.16      4.41 o 
   8  11   6        1.92       -1.32      2.80 o 
 -11  12   6       11.17        4.97      3.92 o 
 -10  12   6       27.13       31.43      4.85 o 
  -9  12   6        0.00       -1.14      1.99 o 
  -8  12   6        1.80       -1.18      2.35 o 
  -7  12   6       22.70       29.78      3.38 o 
  -6  12   6       22.97       19.01      2.79 o 
  -5  12   6       78.38       73.59      4.54 o 
  -4  12   6        1.13        3.95      1.70 o 
  -3  12   6      605.82      582.88      9.06 o 
  -2  12   6      535.32      517.13      9.26 o 
  -1  12   6      874.42      815.13     11.72 o 
   0  12   6      185.82      198.28      5.75 o 
   1  12   6        0.19        3.40      2.25 o 
   2  12   6       21.57       17.94      2.78 o 
   3  12   6      203.54      200.95     11.25 o 
   4  12   6        1.62        1.44      2.10 o 
   5  12   6       10.92        9.00      3.46 o 
   6  12   6        4.24       -0.19      2.73 o 
   7  12   6        2.05        3.84      3.18 o 
 -10  13   6        1.00       -1.09      2.89 o 
  -9  13   6        8.99        3.31      2.85 o 
  -8  13   6        0.83        1.38      2.15 o 
  -7  13   6       23.47       24.50      3.32 o 
  -6  13   6       12.01       13.37      2.57 o 
  -5  13   6      541.08      524.95     12.64 o 
  -4  13   6        9.25        7.73      2.01 o 
  -3  13   6        1.57        3.39      1.74 o 
  -2  13   6      718.95      698.47     11.13 o 
  -1  13   6      452.73      452.37      8.91 o 
   0  13   6      295.66      281.39      8.40 o 
   1  13   6       72.46       69.88      6.09 o 
   2  13   6        5.10        1.06      2.61 o 
   3  13   6       60.32       62.22      4.88 o 
   4  13   6      134.03      129.84      6.81 o 
   5  13   6       61.69       64.40      7.32 o 
   6  13   6        9.11        4.72      3.50 o 
   7  13   6        0.75        2.16      3.23 o 
 -10  14   6        1.74        4.56      3.27 o 
  -9  14   6        1.81        2.89      4.37 o 
  -8  14   6       16.08       19.30      3.23 o 
  -7  14   6       26.95       23.77      3.42 o 
  -6  14   6       55.98       40.79      3.99 o 
  -5  14   6       64.66       61.33      4.48 o 
  -4  14   6      110.66      126.00      5.71 o 
  -3  14   6       13.93       17.16      3.97 o 
  -2  14   6       25.26       16.82      2.55 o 
  -1  14   6      189.60      189.96      9.48 o 
   0  14   6       44.01       37.23      7.37 o 
   1  14   6       35.23       29.57      4.80 o 
   2  14   6        0.79       -3.34      2.89 o 
   3  14   6        1.35        3.20      3.14 o 
   4  14   6       32.84       44.53      6.08 o 
   5  14   6       86.72       95.78      8.62 o 
   6  14   6        2.63        0.41      3.11 o 
   7  14   6        0.99       10.24      3.82 o 
  -9  15   6        0.21        2.68      2.49 o 
  -8  15   6       13.65       16.35      3.35 o 
  -7  15   6        9.74        7.66      2.79 o 
  -6  15   6        0.12        0.60      1.80 o 
  -5  15   6        1.85        5.14      2.24 o 
  -4  15   6        0.69        0.85      1.81 o 
  -3  15   6        6.28        5.05      2.46 o 
  -2  15   6        5.83        4.40      2.66 o 
  -1  15   6      128.24      126.18      5.37 o 
   0  15   6      271.21      251.61     13.51 o 
   1  15   6       12.62       10.71      3.67 o 
   2  15   6       39.79       41.18      5.67 o 
   3  15   6        1.99        7.82      3.60 o 
   4  15   6        3.29        6.02      3.96 o 
   5  15   6       85.58      100.69     13.92 o 
   6  15   6        2.11        1.58      5.24 o 
  -9  16   6        7.98        7.14      3.03 o 
  -8  16   6        0.00        0.12      2.35 o 
  -7  16   6        6.85        8.68      2.91 o 
  -6  16   6        0.01       -2.21      1.88 o 
  -5  16   6       43.03       42.58      4.25 o 
  -4  16   6       50.76       52.42      4.47 o 
  -3  16   6        3.35        3.61      2.17 o 
  -2  16   6       24.65       29.93      3.83 o 
  -1  16   6       43.32       39.14      7.93 o 
   0  16   6       78.66       83.98      7.90 o 
   1  16   6        4.49        0.85      2.80 o 
   2  16   6       19.54       23.12      4.77 o 
   3  16   6       55.05       53.07      7.26 o 
   4  16   6        0.92        1.52      3.58 o 
   5  16   6       10.99       11.40      7.92 o 
   6  16   6        3.50        0.65      6.38 o 
  -8  17   6       12.16       14.13      3.35 o 
  -7  17   6        2.39        4.89      3.48 o 
  -6  17   6       14.35       12.97      3.12 o 
  -5  17   6        0.45       -0.41      3.24 o 
  -4  17   6       42.35       45.38      4.31 o 
  -3  17   6       65.75       66.02      5.32 o 
  -2  17   6        3.89        2.91      2.36 o 
  -1  17   6        5.49        5.98      3.05 o 
   0  17   6       14.35       18.85      7.43 o 
   1  17   6       12.67       20.70      4.70 o 
   2  17   6        5.45        4.96      3.67 o 
   3  17   6        4.09        4.31      3.82 o 
   4  17   6       26.01       22.18      5.43 o 
   5  17   6        0.20        5.96      6.31 o 
  -7  18   6        0.58       -0.19      2.39 o 
  -6  18   6        4.09        5.32      4.14 o 
  -5  18   6       18.53       17.31      3.36 o 
  -4  18   6        9.49        5.64      2.67 o 
  -3  18   6       19.26       23.83      3.64 o 
  -2  18   6       23.61       26.03      4.73 o 
  -1  18   6        0.44        2.62      3.08 o 
   0  18   6       83.87       94.75      8.26 o 
   1  18   6       13.29       10.82      4.22 o 
   2  18   6       21.59       36.78     16.87 o 
   3  18   6        5.73        0.23      4.13 o 
   4  18   6        1.40        3.34      4.20 o 
  -6  19   6       37.19       59.77      5.44 o 
  -5  19   6        2.46        2.54      2.55 o 
  -4  19   6        0.00       -0.67      3.57 o 
  -3  19   6        9.79       11.18      4.56 o 
  -2  19   6        3.33        3.47      3.35 o 
  -1  19   6       13.99       20.52      6.65 o 
   0  19   6        3.25        3.41      4.68 o 
   1  19   6        0.63       -3.65      3.34 o 
   2  19   6       18.22       18.73      5.31 o 
   3  19   6        9.33       10.98      5.11 o 
  -5  20   6        6.59       14.45      3.57 o 
  -4  20   6        0.47        1.89      2.55 o 
  -3  20   6        0.03       -1.42      2.61 o 
  -2  20   6       33.28       45.77      6.47 o 
  -1  20   6        0.01       -0.40      5.00 o 
   0  20   6        5.19        6.62      5.60 o 
   1  20   6        1.36       -0.51      5.35 o 
   2  20   6        0.04        1.45      4.14 o 
  -3  21   6       20.50       28.63     10.81 o 
  -2  21   6        6.57        6.31      3.75 o 
  -1  21   6        8.43       -2.50      4.35 o 
   0  21   6        6.33        5.42      5.17 o 
 -11   0   7       66.02       65.38      9.79 o 
  -9   0   7        1.63        7.25      4.22 o 
  -7   0   7       62.48       61.00      7.25 o 
  -5   0   7      393.06      426.50     16.02 o 
  -3   0   7     1117.21     1157.88     27.15 o 
  -1   0   7      285.62      250.06      8.17 o 
   1   0   7     1109.08     1082.74     18.91 o 
   3   0   7      372.34      376.16     11.39 o 
   5   0   7       69.83       64.19      5.81 o 
   7   0   7        0.02       -2.65      3.17 o 
   9   0   7        6.22        7.29      5.46 o 
 -12   1   7        1.41        1.88      3.30 o 
 -11   1   7        1.09        0.36      3.90 o 
 -10   1   7      214.36      221.42     14.61 o 
  -9   1   7        0.36        0.57      2.17 o 
  -8   1   7        2.87        0.21      2.24 o 
  -7   1   7       16.84       13.01      2.95 o 
  -6   1   7      223.53      243.98      8.77 o 
  -5   1   7       90.19       94.13      5.68 o 
  -4   1   7       10.68        8.41      4.51 o 
  -3   1   7       37.61       34.92      6.22 o 
  -2   1   7     2071.04     1986.44     26.81 o 
  -1   1   7        0.71        0.57      1.09 o 
   0   1   7      104.01       88.28      3.80 o 
   1   1   7        4.66        3.68      1.11 o 
   2   1   7        1.29        0.71      1.27 o 
   3   1   7      181.15      168.26      5.91 o 
   4   1   7      651.14      635.54     10.96 o 
   5   1   7        0.72        0.40      1.61 o 
   6   1   7        9.70        8.86      2.53 o 
   7   1   7        9.59        5.18      2.86 o 
   8   1   7       54.96       58.97      7.18 o 
   9   1   7        4.44       10.65      3.97 o 
 -12   2   7        2.30       -0.91      3.55 o 
 -11   2   7       43.95       43.27      8.32 o 
 -10   2   7       10.77       16.71      4.17 o 
  -9   2   7        7.53        3.00      2.90 o 
  -8   2   7       63.79       65.97      5.42 o 
  -7   2   7       20.83       19.13      2.88 o 
  -6   2   7      393.07      398.44     11.83 o 
  -5   2   7      205.54      191.01      7.73 o 
  -4   2   7       66.20       54.23      4.54 o 
  -3   2   7       54.92       54.10      4.53 o 
  -2   2   7        4.43        1.90      1.06 o 
  -1   2   7      218.66      197.87      4.30 o 
   0   2   7       69.80       65.22      2.21 o 
   1   2   7        2.36        2.18      0.99 o 
   2   2   7      417.97      434.21     13.48 o 
   3   2   7      807.26      775.71     15.15 o 
   4   2   7      431.32      449.45      9.17 o 
   5   2   7      168.03      157.47      5.80 o 
   6   2   7      274.55      282.22     12.16 o 
   7   2   7       38.91       46.57      4.89 o 
   8   2   7        2.89        1.41      4.49 o 
   9   2   7        8.10        5.13      3.74 o 
 -12   3   7        2.02        0.31      4.55 o 
 -11   3   7       21.03       18.67      5.96 o 
 -10   3   7       38.33       45.93      6.01 o 
  -9   3   7       83.67       79.51      6.77 o 
  -8   3   7       14.09        9.08      2.99 o 
  -7   3   7       71.63       67.43      5.56 o 
  -6   3   7       22.70       27.31      3.31 o 
  -5   3   7       68.31       73.22      4.72 o 
  -4   3   7        3.68        4.17      1.67 o 
  -3   3   7      977.21     1034.12     14.44 o 
  -2   3   7      533.00      451.94      7.00 o 
  -1   3   7        7.06        7.78      1.12 o 
   0   3   7       32.55       30.81      2.78 o 
   1   3   7      143.54      151.79      3.87 o 
   2   3   7        4.00        3.78      1.47 o 
   3   3   7      397.91      380.88     11.21 o 
   4   3   7     1060.43     1001.70     14.02 o 
   5   3   7       34.30       39.77      4.14 o 
   6   3   7       39.54       40.83      4.48 o 
   7   3   7        0.66       -2.83      2.00 o 
   8   3   7       26.51       19.78      4.68 o 
   9   3   7        1.65        0.69      3.29 o 
 -12   4   7        0.00        4.91      5.29 o 
 -11   4   7        8.10       12.51      5.62 o 
 -10   4   7       11.14        4.58      4.90 o 
  -9   4   7       41.21       35.43      5.32 o 
  -8   4   7       37.83       41.58      5.14 o 
  -7   4   7       39.13       35.79      3.97 o 
  -6   4   7      131.96      128.83      5.33 o 
  -5   4   7      371.68      362.01      8.52 o 
  -4   4   7       92.49       95.73      3.81 o 
  -3   4   7      140.86      138.72      4.22 o 
  -2   4   7        4.00        4.06      1.14 o 
  -1   4   7      204.36      208.85      4.28 o 
   0   4   7       20.11       22.71      2.13 o 
   1   4   7      189.38      195.46      4.46 o 
   2   4   7        4.00        1.53      1.42 o 
   3   4   7      343.77      328.79      7.54 o 
   4   4   7       97.07      108.07      4.86 o 
   5   4   7       15.46       11.81      2.54 o 
   6   4   7      253.45      265.73      9.20 o 
   7   4   7      205.26      255.98      9.59 o 
   8   4   7       13.77       10.18      3.80 o 
   9   4   7        0.11       -1.38      7.43 o 
 -12   5   7        5.27        1.72      5.00 o 
 -11   5   7        0.13        5.10      2.81 o 
 -10   5   7        0.53        4.67      2.47 o 
  -9   5   7        0.56        3.59      2.21 o 
  -8   5   7        1.54        2.24      2.24 o 
  -7   5   7       56.01       56.78      5.59 o 
  -6   5   7      183.50      173.40      6.12 o 
  -5   5   7      132.02      123.34      5.37 o 
  -4   5   7       88.13       85.20      3.76 o 
  -3   5   7      366.66      342.97      6.68 o 
  -2   5   7       71.66       69.13      2.80 o 
  -1   5   7      146.58      140.11      3.62 o 
   0   5   7      193.63      217.26      4.75 o 
   1   5   7       74.44       68.76      3.37 o 
   2   5   7      398.30      413.44     10.96 o 
   3   5   7       66.98       69.70      3.95 o 
   4   5   7        8.26        5.20      1.96 o 
   5   5   7       14.36        8.58      2.50 o 
   6   5   7       78.64       74.00      5.66 o 
   7   5   7      105.91      110.26      7.06 o 
   8   5   7        5.20        9.21      3.12 o 
 -12   6   7        5.89        6.69      5.38 o 
 -11   6   7       21.81       17.46      3.97 o 
 -10   6   7        8.42        7.52      3.17 o 
  -9   6   7       10.30       10.35      2.92 o 
  -8   6   7       14.93       14.64      3.09 o 
  -7   6   7      281.09      300.02      9.06 o 
  -6   6   7        6.96        5.50      1.60 o 
  -5   6   7      360.23      347.72      7.30 o 
  -4   6   7       89.39      101.81      4.07 o 
  -3   6   7      220.51      224.71      7.20 o 
  -2   6   7      146.82      165.82      4.94 o 
  -1   6   7        4.20        3.03      1.11 o 
   0   6   7       43.57       52.64      2.67 o 
   1   6   7      373.22      356.00      6.29 o 
   2   6   7      512.21      498.65      7.61 o 
   3   6   7       30.90       30.07      3.15 o 
   4   6   7        0.03       -2.05      1.37 o 
   5   6   7      107.04      121.21      7.85 o 
   6   6   7        5.11        4.83      2.29 o 
   7   6   7       27.60       44.50      4.99 o 
   8   6   7        2.57       -0.94      3.26 o 
 -12   7   7        0.94       -3.21      3.70 o 
 -11   7   7        8.45        4.66      4.07 o 
 -10   7   7       11.00       14.35      5.56 o 
  -9   7   7       24.76       27.03      4.78 o 
  -8   7   7       14.57       14.26      3.12 o 
  -7   7   7       79.86       90.51      4.84 o 
  -6   7   7       82.17       87.27      4.50 o 
  -5   7   7       23.61       21.95      2.42 o 
  -4   7   7      171.06      147.67      5.11 o 
  -3   7   7       57.12       57.43      4.46 o 
  -2   7   7      941.32      924.15     10.17 o 
  -1   7   7        0.07        0.19      1.03 o 
   0   7   7      201.65      186.92      5.21 o 
   1   7   7        0.33        1.09      1.13 o 
   2   7   7      128.52      127.79      4.02 o 
   3   7   7      146.46      140.84      6.09 o 
   4   7   7      123.48      115.43      6.61 o 
   5   7   7       33.03       31.33      3.96 o 
   6   7   7        7.37       10.47      2.72 o 
   7   7   7        0.01       -0.65      2.68 o 
   8   7   7        8.85        4.11      3.26 o 
 -12   8   7        9.60        7.49      5.15 o 
 -11   8   7        0.09        0.80      3.00 o 
 -10   8   7       81.84       77.82      6.59 o 
  -9   8   7        0.05        8.01      2.65 o 
  -8   8   7       69.46       74.85      5.70 o 
  -7   8   7       16.42       15.78      2.61 o 
  -6   8   7       12.49        9.10      2.68 o 
  -5   8   7      121.07      128.78      4.70 o 
  -4   8   7       22.43       19.63      2.33 o 
  -3   8   7      134.44      145.19      8.44 o 
  -2   8   7       19.33       24.72      2.05 o 
  -1   8   7       18.08       16.62      1.83 o 
   0   8   7        0.48        0.42      1.27 o 
   1   8   7      267.44      242.96      5.40 o 
   2   8   7       72.43       85.09      3.56 o 
   3   8   7      397.69      369.39     10.18 o 
   4   8   7       67.38       62.51      4.95 o 
   5   8   7       40.47       38.79      4.33 o 
   6   8   7       10.06       13.62      3.94 o 
   7   8   7        7.96        7.74      5.06 o 
   8   8   7       22.42       17.67      4.41 o 
 -11   9   7       13.40        6.43      3.46 o 
 -10   9   7       50.91       52.17      5.74 o 
  -9   9   7       15.97       21.18      3.97 o 
  -8   9   7        4.65        4.06      2.05 o 
  -7   9   7        1.00        1.75      1.65 o 
  -6   9   7        0.61        3.21      1.83 o 
  -5   9   7      476.39      462.87     14.20 o 
  -4   9   7      669.93      662.88     10.90 o 
  -3   9   7        0.02        2.55      1.91 o 
  -2   9   7        8.61        9.67      1.60 o 
  -1   9   7       24.37       29.38      3.08 o 
   0   9   7       48.07       48.43      3.22 o 
   1   9   7       95.65       98.92      4.26 o 
   2   9   7      160.37      142.11      4.86 o 
   3   9   7       30.25       26.40      3.25 o 
   4   9   7        5.80       12.40      2.68 o 
   5   9   7       83.61       88.34      7.73 o 
   6   9   7       14.13       18.56      7.52 o 
   7   9   7        2.18        0.02      2.82 o 
   8   9   7       11.93       19.77      5.08 o 
 -11  10   7       14.89       13.32      4.04 o 
 -10  10   7       14.81       17.63      4.91 o 
  -9  10   7        1.66        3.61      2.57 o 
  -8  10   7        0.01       -2.58      1.72 o 
  -7  10   7        5.81        4.31      2.03 o 
  -6  10   7      573.83      558.64     11.09 o 
  -5  10   7      271.67      287.69      7.71 o 
  -4  10   7     1341.17     1297.62     15.49 o 
  -3  10   7      293.93      284.94      8.81 o 
  -2  10   7      279.69      267.18      6.44 o 
  -1  10   7       16.51       19.35      2.66 o 
   0  10   7        6.66        4.83      1.78 o 
   1  10   7       22.91       21.78      2.63 o 
   2  10   7        2.04        2.93      1.51 o 
   3  10   7       62.00       52.97      5.45 o 
   4  10   7      169.19      161.46      8.88 o 
   5  10   7       31.71       23.22      4.63 o 
   6  10   7       27.62       34.50      9.69 o 
   7  10   7        6.42        6.65      3.42 o 
 -11  11   7        1.00        1.30      2.81 o 
 -10  11   7        0.85        3.32      3.33 o 
  -9  11   7       36.60       42.38      5.13 o 
  -8  11   7       25.58       30.30      3.61 o 
  -7  11   7        6.44        6.40      2.18 o 
  -6  11   7        1.75        3.89      1.89 o 
  -5  11   7       37.53       37.78      3.76 o 
  -4  11   7        2.86        5.82      2.15 o 
  -3  11   7     1025.25     1016.29     13.56 o 
  -2  11   7      611.50      620.14     11.02 o 
  -1  11   7      151.20      152.75      5.10 o 
   0  11   7      314.87      288.09      8.25 o 
   1  11   7       27.69       26.82      3.29 o 
   2  11   7       70.57       62.84      4.50 o 
   3  11   7        4.44        8.00      2.75 o 
   4  11   7        2.94        8.07      3.15 o 
   5  11   7       11.07        9.54      3.29 o 
   6  11   7       15.81       13.22      9.07 o 
   7  11   7        0.04       -0.70      4.37 o 
 -10  12   7        6.35        9.79      4.47 o 
  -9  12   7        0.23        4.68      2.35 o 
  -8  12   7       34.23       32.36      5.53 o 
  -7  12   7        0.30        1.63      1.79 o 
  -6  12   7        1.23        0.44      1.94 o 
  -5  12   7      187.25      183.80      6.57 o 
  -4  12   7       27.67       21.59      3.78 o 
  -3  12   7      122.79      112.36      4.83 o 
  -2  12   7       36.89       39.33      6.62 o 
  -1  12   7       86.35       74.63      5.00 o 
   0  12   7       30.80       23.63      3.26 o 
   1  12   7        1.34        0.41      2.46 o 
   2  12   7        5.91        9.20      2.46 o 
   3  12   7       96.77      109.07      6.09 o 
   4  12   7       19.36       16.19      4.05 o 
   5  12   7        0.00       -3.71      2.62 o 
   6  12   7       10.60       18.69      8.35 o 
   7  12   7        1.27        3.17      3.50 o 
 -10  13   7        2.55        5.44      3.05 o 
  -9  13   7        3.38        5.84      2.62 o 
  -8  13   7       48.33       56.58      4.91 o 
  -7  13   7        0.47        1.90      2.61 o 
  -6  13   7       39.44       35.05      3.84 o 
  -5  13   7        5.80        2.81      1.88 o 
  -4  13   7        4.17        3.30      3.93 o 
  -3  13   7       33.14       31.19      3.60 o 
  -2  13   7      106.32      102.70      4.80 o 
  -1  13   7        0.34       -2.60      1.98 o 
   0  13   7        0.32       -1.26      2.33 o 
   1  13   7        1.88        3.14      2.49 o 
   2  13   7        0.04        3.71      2.81 o 
   3  13   7        0.51        0.43      2.19 o 
   4  13   7      115.19      112.64     19.73 o 
   5  13   7       14.64       12.10      4.15 o 
   6  13   7        0.60       -3.21      6.20 o 
 -10  14   7        9.54       10.80      4.52 o 
  -9  14   7        0.00        1.13      2.25 o 
  -8  14   7        0.27       -0.07      1.87 o 
  -7  14   7        0.10        1.87      2.77 o 
  -6  14   7        4.08        2.97      2.13 o 
  -5  14   7       91.31      102.82      5.60 o 
  -4  14   7        6.73        3.44      2.32 o 
  -3  14   7        7.26        2.27      2.18 o 
  -2  14   7        2.29       -2.46      1.64 o 
  -1  14   7      193.43      190.94      7.40 o 
   0  14   7      160.21      156.85      8.43 o 
   1  14   7       96.88      102.67      7.42 o 
   2  14   7       39.60       29.40      6.80 o 
   3  14   7       53.52       61.34      6.54 o 
   4  14   7       31.19       36.49      9.06 o 
   5  14   7        7.45        2.66      3.71 o 
   6  14   7        6.10        1.35      5.97 o 
  -9  15   7        9.80       11.95      3.12 o 
  -8  15   7        1.21        1.04      2.45 o 
  -7  15   7       10.04       15.98      3.05 o 
  -6  15   7        1.96       -1.01      1.97 o 
  -5  15   7       19.97       23.50      3.24 o 
  -4  15   7        8.45        6.41      3.95 o 
  -3  15   7        1.86        2.60      2.27 o 
  -2  15   7        0.00        2.17      2.11 o 
  -1  15   7        6.43        5.28      3.70 o 
   0  15   7        1.94        3.54      3.03 o 
   1  15   7        4.81        6.72      3.35 o 
   2  15   7        9.89        0.68      4.30 o 
   3  15   7        9.14       14.47      8.99 o 
   4  15   7        2.48        8.19      6.18 o 
   5  15   7        2.14       -0.49      6.56 o 
  -8  16   7        1.19        2.25      3.21 o 
  -7  16   7        0.42        2.09      3.25 o 
  -6  16   7        3.91       -1.01      2.03 o 
  -5  16   7        0.19        0.63      2.24 o 
  -4  16   7       39.29       56.55     10.19 o 
  -3  16   7        2.62        2.10      2.37 o 
  -2  16   7       18.45       17.96      3.28 o 
  -1  16   7        2.23        3.63      2.94 o 
   0  16   7        9.83        8.81      8.98 o 
   1  16   7        3.73        6.61      3.57 o 
   2  16   7       43.51       51.80      6.64 o 
   3  16   7        5.67        7.83      3.99 o 
   4  16   7       56.04       61.90     12.09 o 
   5  16   7        0.13        0.69      6.49 o 
  -8  17   7        0.81       -0.18      2.92 o 
  -7  17   7        6.72        7.94      2.85 o 
  -6  17   7        0.21       -1.43      2.06 o 
  -5  17   7        9.79        9.40      2.82 o 
  -4  17   7        7.27        8.59      3.16 o 
  -3  17   7        4.00        0.63      2.56 o 
  -2  17   7        4.49        5.26      3.34 o 
  -1  17   7       22.04       26.21      6.47 o 
   0  17   7        0.17        2.41      3.13 o 
   1  17   7        0.14        1.38      3.39 o 
   2  17   7       28.06       34.68      5.99 o 
   3  17   7        4.09        6.50      4.38 o 
   4  17   7       30.42       31.67      9.48 o 
  -7  18   7       21.53       33.32      5.93 o 
  -6  18   7       17.52        6.01      4.03 o 
  -5  18   7        0.14        1.85      2.46 o 
  -4  18   7        4.35        5.53      2.96 o 
  -3  18   7        2.52        0.39      2.76 o 
  -2  18   7       10.43       11.02      5.96 o 
  -1  18   7       26.77       27.97      7.14 o 
   0  18   7       45.68       36.33      6.13 o 
   1  18   7        6.84        8.90      4.04 o 
   2  18   7        6.73        6.30      4.49 o 
   3  18   7        0.85        1.31      4.27 o 
  -6  19   7       22.07       21.70      4.09 o 
  -5  19   7       20.69       20.19      3.67 o 
  -4  19   7       10.18       12.26      3.42 o 
  -3  19   7        0.94       -0.58      3.54 o 
  -2  19   7       11.01        8.14      5.38 o 
  -1  19   7        0.15        2.52      4.86 o 
   0  19   7        8.99        3.32      5.15 o 
   1  19   7       29.10       38.71     14.98 o 
   2  19   7        1.12        3.14      4.17 o 
  -4  20   7       30.65       48.28      5.80 o 
  -3  20   7        9.28       11.51      4.38 o 
  -2  20   7        2.35       -0.49      4.59 o 
  -1  20   7        0.05       12.42      5.62 o 
   0  20   7        4.18       -0.11      4.88 o 
   1  20   7        4.76        1.09      5.06 o 
 -12   0   8        8.17        8.32      5.40 o 
 -10   0   8       12.41        9.97      4.62 o 
  -8   0   8        0.28        2.65      3.43 o 
  -6   0   8     1036.27      998.92     27.35 o 
  -4   0   8       58.72       43.92      6.69 o 
  -2   0   8     1424.98     1438.15     32.90 o 
   0   0   8      364.02      345.18     10.66 o 
   2   0   8       34.69       35.38      4.56 o 
   4   0   8       96.37      100.46      7.03 o 
   6   0   8        8.60        3.54      2.64 o 
   8   0   8        0.25       -5.75      3.84 o 
 -12   1   8        0.00       -1.67      3.58 o 
 -11   1   8       12.75        8.18      3.45 o 
 -10   1   8       12.84       20.01      6.07 o 
  -9   1   8        8.65        5.18      2.87 o 
  -8   1   8       10.67        9.78      3.16 o 
  -7   1   8      346.14      363.61     11.55 o 
  -6   1   8      293.06      321.87     10.79 o 
  -5   1   8      315.37      334.63     10.67 o 
  -4   1   8        3.76        1.30      2.86 o 
  -3   1   8      140.51      150.50      7.34 o 
  -2   1   8        7.69        7.16      2.74 o 
  -1   1   8      225.53      208.70      5.73 o 
   0   1   8      397.25      365.00      7.75 o 
   1   1   8      496.13      475.63      9.10 o 
   2   1   8      360.61      353.44      8.94 o 
   3   1   8       44.86       48.64      4.04 o 
   4   1   8       43.90       36.79      3.46 o 
   5   1   8        0.55        1.23      1.74 o 
   6   1   8        4.70        1.63      2.47 o 
   7   1   8        9.80       10.39      3.99 o 
   8   1   8        5.10        6.58      3.74 o 
 -12   2   8        2.47        2.82      3.40 o 
 -11   2   8        7.68        7.92      4.86 o 
 -10   2   8        6.05        3.98      3.41 o 
  -9   2   8        0.07       -1.88      5.59 o 
  -8   2   8      207.69      211.26      7.55 o 
  -7   2   8       51.31       48.29      4.22 o 
  -6   2   8       65.63       75.36      5.83 o 
  -5   2   8       56.68       61.90      5.34 o 
  -4   2   8       32.77       37.35      4.59 o 
  -3   2   8       10.48       15.76      3.29 o 
  -2   2   8      469.94      453.85      9.72 o 
  -1   2   8        5.68        5.19      1.13 o 
   0   2   8      158.91      162.57      4.22 o 
   1   2   8      916.36      907.15     12.89 o 
   2   2   8      627.09      600.09     13.79 o 
   3   2   8        6.21        5.64      1.77 o 
   4   2   8      298.77      272.39      7.54 o 
   5   2   8      229.34      223.16      7.09 o 
   6   2   8        0.14        1.17      2.04 o 
   7   2   8        4.08        9.80      3.52 o 
   8   2   8        0.30        4.16      3.37 o 
 -12   3   8        0.07       -3.52      4.39 o 
 -11   3   8        7.69       12.89      5.73 o 
 -10   3   8        0.00       -1.25      2.48 o 
  -9   3   8       36.56       31.68      5.00 o 
  -8   3   8        2.38        5.03      2.77 o 
  -7   3   8       45.37       45.78      4.91 o 
  -6   3   8        0.70       -0.99      1.56 o 
  -5   3   8       27.42       30.18      3.25 o 
  -4   3   8        7.24        5.01      1.86 o 
  -3   3   8      879.32      853.28     13.05 o 
  -2   3   8        0.56        0.95      1.17 o 
  -1   3   8      333.34      343.55      5.29 o 
   0   3   8        0.28        2.08      1.24 o 
   1   3   8       35.34       29.06      3.14 o 
   2   3   8       44.96       47.65      3.52 o 
   3   3   8       55.84       57.51      3.90 o 
   4   3   8        1.75        0.51      1.48 o 
   5   3   8       73.46       69.85      5.45 o 
   6   3   8       10.86       11.47      3.02 o 
   7   3   8       17.61       17.88      3.65 o 
   8   3   8        1.25        9.25      3.85 o 
 -12   4   8       14.26       32.61      8.48 o 
 -11   4   8      102.73      119.55     18.71 o 
 -10   4   8        9.88       11.94      6.83 o 
  -9   4   8       53.19       40.81      6.84 o 
  -8   4   8       24.43       18.74      6.88 o 
  -7   4   8       56.71       51.20      4.26 o 
  -6   4   8       24.24       18.87      2.79 o 
  -5   4   8      176.39      188.38      6.47 o 
  -4   4   8        0.39       -0.23      1.26 o 
  -3   4   8      156.00      155.92      4.72 o 
  -2   4   8       87.32       81.29      3.62 o 
  -1   4   8        3.17        2.48      1.09 o 
   0   4   8      178.57      163.61      4.36 o 
   1   4   8       69.57       67.29      3.87 o 
   2   4   8        7.82        8.76      1.94 o 
   3   4   8       17.53       18.43      2.56 o 
   4   4   8        1.17        0.17      1.53 o 
   5   4   8       53.52       44.02      4.63 o 
   6   4   8        3.17       -0.18      2.04 o 
   7   4   8       14.05        5.87      3.94 o 
   8   4   8        0.58       -2.58      2.91 o 
 -12   5   8        2.64       13.29      6.20 o 
 -11   5   8        3.13        4.22      3.82 o 
 -10   5   8      404.58      443.32     15.45 o 
  -9   5   8      167.96      197.45     10.11 o 
  -8   5   8      187.76      187.83      9.35 o 
  -7   5   8       86.87       80.28      6.58 o 
  -6   5   8       51.38       53.98      4.20 o 
  -5   5   8       66.86       74.62      3.89 o 
  -4   5   8      231.84      222.41      5.82 o 
  -3   5   8       31.30       30.55      2.66 o 
  -2   5   8      261.79      264.55      5.30 o 
  -1   5   8       46.65       48.38      2.56 o 
   0   5   8       19.58       18.28      1.94 o 
   1   5   8       73.49       77.29      4.10 o 
   2   5   8      180.80      199.14      6.08 o 
   3   5   8       23.43       26.06      2.99 o 
   4   5   8      689.87      684.62     18.07 o 
   5   5   8        5.93        1.60      2.14 o 
   6   5   8       75.12       68.56      5.90 o 
   7   5   8        0.15        2.66      2.56 o 
   8   5   8        7.50        8.31      3.37 o 
 -12   6   8        5.87       10.39      6.07 o 
 -11   6   8       62.32       66.19      7.60 o 
 -10   6   8       80.52       75.49     12.26 o 
  -9   6   8      104.09      111.16      8.35 o 
  -8   6   8        1.77        0.14      2.66 o 
  -7   6   8       25.57       21.72      7.14 o 
  -6   6   8        0.42        0.64      1.47 o 
  -5   6   8      269.59      269.30      6.75 o 
  -4   6   8       74.73       69.31      3.71 o 
  -3   6   8      179.73      184.85      6.89 o 
  -2   6   8        1.38        3.11      1.23 o 
  -1   6   8       28.21       28.45      2.64 o 
   0   6   8        0.02        0.61      1.20 o 
   1   6   8       41.11       40.56      3.59 o 
   2   6   8      105.66       90.67      4.51 o 
   3   6   8       12.32       17.24      2.64 o 
   4   6   8       14.50        9.19      3.57 o 
   5   6   8      164.22      183.74     11.08 o 
   6   6   8       32.07       33.11      4.43 o 
   7   6   8        6.47        0.81      2.27 o 
   8   6   8        0.00       -0.50      3.19 o 
 -12   7   8       44.84       50.20      7.38 o 
 -11   7   8       12.80       13.99      4.78 o 
 -10   7   8        6.73        2.23      3.84 o 
  -9   7   8        0.30       -2.23      2.84 o 
  -8   7   8        1.93       -1.17      2.09 o 
  -7   7   8      298.85      278.47     10.98 o 
  -6   7   8      643.53      639.89     13.04 o 
  -5   7   8       19.37       16.22      2.27 o 
  -4   7   8      137.51      130.25      4.68 o 
  -3   7   8        3.65        4.26      1.57 o 
  -2   7   8      108.66      107.27      3.64 o 
  -1   7   8       61.06       66.71      3.61 o 
   0   7   8      156.14      157.66      5.43 o 
   1   7   8       18.38       16.08      1.94 o 
   2   7   8       83.89       75.52      6.68 o 
   3   7   8      295.55      283.09      8.90 o 
   4   7   8        0.61       -1.10      1.66 o 
   5   7   8        0.97        4.93      2.39 o 
   6   7   8        2.32        6.51      2.70 o 
   7   7   8        5.60        7.19      4.57 o 
 -11   8   8        0.04        0.22      2.82 o 
 -10   8   8        3.16        3.82      3.25 o 
  -9   8   8        6.70        3.88      2.92 o 
  -8   8   8      230.20      247.03     40.21 o 
  -7   8   8      288.14      305.98     12.97 o 
  -6   8   8      848.70      863.98     15.66 o 
  -5   8   8      185.61      186.58      5.78 o 
  -4   8   8        0.79        1.42      1.34 o 
  -3   8   8      133.09      113.66      4.44 o 
  -2   8   8       59.13       58.76      4.13 o 
  -1   8   8       90.30       83.51      4.68 o 
   0   8   8       24.90       27.42      2.77 o 
   1   8   8        1.64        2.91      1.38 o 
   2   8   8      143.18      142.60      5.40 o 
   3   8   8        2.52        0.51      1.61 o 
   4   8   8       56.79       51.72      4.87 o 
   5   8   8        3.47        1.26      2.05 o 
   6   8   8       55.31       70.29     17.39 o 
   7   8   8        2.24        2.72      3.42 o 
 -11   9   8        0.36       -0.83      2.79 o 
 -10   9   8        0.19        1.98      3.25 o 
  -9   9   8        4.36        7.13      4.33 o 
  -8   9   8       11.88       10.94      3.06 o 
  -7   9   8      345.17      353.26     10.43 o 
  -6   9   8      844.30      845.03     15.66 o 
  -5   9   8        0.02       -0.60      1.76 o 
  -4   9   8        1.62       -0.67      1.47 o 
  -3   9   8       71.84       71.19      3.81 o 
  -2   9   8        5.15        4.76      1.41 o 
  -1   9   8       22.74       28.47      2.98 o 
   0   9   8      378.05      385.46      8.09 o 
   1   9   8      123.56      119.26      4.79 o 
   2   9   8      231.24      215.54      7.61 o 
   3   9   8        0.96        2.00      2.20 o 
   4   9   8      120.24      125.62      6.89 o 
   5   9   8        2.62        2.39      4.92 o 
   6   9   8        0.48        0.99      2.89 o 
   7   9   8        1.29       -0.31      3.55 o 
 -11  10   8        9.21       16.70      4.27 o 
 -10  10   8        4.43        6.91      3.53 o 
  -9  10   8        0.54        1.27      2.45 o 
  -8  10   8        6.56        6.25      2.30 o 
  -7  10   8       43.42       33.91      4.14 o 
  -6  10   8        0.11       -2.32      1.69 o 
  -5  10   8      179.88      185.13      7.57 o 
  -4  10   8      258.30      273.01      7.00 o 
  -3  10   8       38.08       44.83      3.39 o 
  -2  10   8      183.21      167.18      6.57 o 
  -1  10   8        0.42       -0.42      1.33 o 
   0  10   8       28.22       29.45      2.92 o 
   1  10   8        2.89        1.74      1.43 o 
   2  10   8      371.17      355.54      9.77 o 
   3  10   8      126.38      127.96      6.49 o 
   4  10   8       93.97       93.00      8.12 o 
   5  10   8        8.23        9.37      3.47 o 
   6  10   8        3.86        5.01      4.27 o 
   7  10   8        4.82        7.16      3.93 o 
 -11  11   8        6.91        0.47      3.79 o 
 -10  11   8        0.09        2.18      2.82 o 
  -9  11   8       22.20       17.76      5.21 o 
  -8  11   8       80.84       81.74      5.57 o 
  -7  11   8       28.94       31.52      4.18 o 
  -6  11   8       14.15       20.47      3.28 o 
  -5  11   8      230.73      243.73     10.52 o 
  -4  11   8       63.40       63.48      3.98 o 
  -3  11   8       47.35       49.23      3.56 o 
  -2  11   8        0.02       -1.39      1.51 o 
  -1  11   8      217.70      209.84      7.32 o 
   0  11   8        0.64        2.07      1.98 o 
   1  11   8       52.62       49.39      4.12 o 
   2  11   8        3.49        4.39      2.60 o 
   3  11   8        4.17       10.10      3.81 o 
   4  11   8        1.19        4.61      5.29 o 
   5  11   8        6.55        3.85      3.19 o 
   6  11   8        0.40       -3.61      2.80 o 
 -10  12   8       21.85       15.53      5.16 o 
  -9  12   8        6.29        6.06      2.55 o 
  -8  12   8        0.30        2.03      2.21 o 
  -7  12   8      118.78      118.94      6.26 o 
  -6  12   8        1.21        3.47      2.18 o 
  -5  12   8      124.47      143.10      6.85 o 
  -4  12   8      149.50      151.74      7.71 o 
  -3  12   8       10.08        9.51      2.17 o 
  -2  12   8       17.96       15.18      2.49 o 
  -1  12   8        0.02        2.89      2.04 o 
   0  12   8       30.85       34.66      3.79 o 
   1  12   8       18.00       16.21      3.78 o 
   2  12   8       49.62       53.28      4.59 o 
   3  12   8        1.79       -1.26      2.43 o 
   4  12   8       57.54       73.18      7.76 o 
   5  12   8        0.08        3.71      3.08 o 
   6  12   8        2.72        4.61      4.62 o 
 -10  13   8        7.26        1.88      4.16 o 
  -9  13   8        6.84        7.59      2.81 o 
  -8  13   8       33.33       32.86      3.98 o 
  -7  13   8        5.18        7.12      2.49 o 
  -6  13   8       10.58        9.41      2.80 o 
  -5  13   8       18.90       12.10      2.73 o 
  -4  13   8        1.28       -0.13      2.48 o 
  -3  13   8       66.85       64.89      4.28 o 
  -2  13   8       21.89       22.03      3.47 o 
  -1  13   8      126.01      123.16     10.40 o 
   0  13   8        0.00        0.58      2.53 o 
   1  13   8        8.10        8.44      3.22 o 
   2  13   8       11.29       11.06      5.35 o 
   3  13   8        0.01        3.17      5.33 o 
   4  13   8       62.13       68.89      7.75 o 
   5  13   8       33.18       28.03      5.74 o 
   6  13   8        1.99        1.21      3.41 o 
  -9  14   8       12.10        9.89      3.05 o 
  -8  14   8        0.62        4.79      2.38 o 
  -7  14   8        2.23        5.01      2.39 o 
  -6  14   8       95.01       91.66      6.47 o 
  -5  14   8       11.47        2.11      2.43 o 
  -4  14   8       77.99       75.42      5.62 o 
  -3  14   8       23.67       18.78      3.43 o 
  -2  14   8      231.65      222.89     16.15 o 
  -1  14   8        0.36       -1.55      2.08 o 
   0  14   8       40.89       48.03      5.68 o 
   1  14   8       49.36       47.84      8.48 o 
   2  14   8        2.73        4.40      3.29 o 
   3  14   8       10.82       20.41      8.10 o 
   4  14   8       37.57       41.31     10.82 o 
   5  14   8        0.00        1.92      5.33 o 
  -9  15   8       12.73       14.42      3.73 o 
  -8  15   8        4.26        7.79      2.95 o 
  -7  15   8        6.29       10.40      2.79 o 
  -6  15   8        0.04        2.45      2.55 o 
  -5  15   8       19.36       14.14      3.45 o 
  -4  15   8      231.35      228.09     11.08 o 
  -3  15   8       33.85       35.36      4.20 o 
  -2  15   8        2.66        0.43      2.94 o 
  -1  15   8        4.12        7.23      6.27 o 
   0  15   8        5.23        6.61      3.35 o 
   1  15   8        7.32        5.84      3.70 o 
   2  15   8        1.02        2.41      3.51 o 
   3  15   8       22.49        3.19      6.27 o 
   4  15   8        1.32        5.82      6.47 o 
  -8  16   8       20.62       18.74      3.60 o 
  -7  16   8        0.69        0.44      2.30 o 
  -6  16   8       23.23       17.37      5.63 o 
  -5  16   8        2.84        4.00      2.89 o 
  -4  16   8       78.67       80.57      6.20 o 
  -3  16   8        6.42        4.05      2.70 o 
  -2  16   8        2.05       -1.85      2.95 o 
  -1  16   8        8.34       13.52      4.58 o 
   0  16   8        0.64        0.52      3.01 o 
   1  16   8        5.63        5.51      3.30 o 
   2  16   8        0.16       -3.63      5.10 o 
   3  16   8       23.29       25.52      9.15 o 
   4  16   8        0.31       -0.38      6.16 o 
  -7  17   8        4.81        7.57      2.99 o 
  -6  17   8       17.99       18.04      4.02 o 
  -5  17   8        0.00       -3.59      3.12 o 
  -4  17   8       27.00       24.44      4.29 o 
  -3  17   8        0.06       -1.37      2.37 o 
  -2  17   8       12.08        8.01      4.84 o 
  -1  17   8        0.09        6.02      4.80 o 
   0  17   8        6.53        3.70      3.69 o 
   1  17   8       19.39       16.88      5.02 o 
   2  17   8        1.86        6.11      4.12 o 
   3  17   8       20.77       19.83      8.61 o 
  -6  18   8       47.55       56.51      5.86 o 
  -5  18   8        0.15        0.01      2.82 o 
  -4  18   8       66.73       93.93     13.75 o 
  -3  18   8        7.37        6.81      3.98 o 
  -2  18   8        2.15        0.40      4.68 o 
  -1  18   8       52.83       56.48      9.75 o 
   0  18   8        0.84        5.48      4.11 o 
   1  18   8        1.72        7.98      5.33 o 
   2  18   8        1.03        5.82      4.44 o 
  -5  19   8       15.44       20.56      5.91 o 
  -4  19   8        9.18       21.08      4.26 o 
  -3  19   8        8.64       11.11      5.62 o 
  -2  19   8        0.56        7.18      5.46 o 
  -1  19   8        0.03       -0.09      4.80 o 
   0  19   8       30.98       54.42      9.57 o 
   1  19   8       10.63        6.88      5.68 o 
  -2  20   8        6.47        7.78      5.71 o 
 -11   0   9        1.72        8.39      4.53 o 
  -9   0   9       36.54       43.41      7.94 o 
  -7   0   9      283.46      260.66     14.65 o 
  -5   0   9       43.64       46.64      7.41 o 
  -3   0   9      826.82      856.63     25.87 o 
  -1   0   9      279.85      267.71     10.32 o 
   1   0   9     1206.10     1131.53     22.00 o 
   3   0   9      167.36      151.95      8.30 o 
   5   0   9       54.96       68.15      6.83 o 
   7   0   9        0.43        4.15      4.55 o 
 -12   1   9       14.65       21.01      5.33 o 
 -11   1   9        0.82       10.50      3.62 o 
 -10   1   9       84.33      102.05     11.60 o 
  -9   1   9       22.76       28.32      3.77 o 
  -8   1   9      218.30      220.41     14.62 o 
  -7   1   9       13.74       18.16      5.60 o 
  -6   1   9       96.06       93.07      6.71 o 
  -5   1   9       26.76       28.16      4.24 o 
  -4   1   9       11.06        8.60      3.04 o 
  -3   1   9      227.36      238.47     10.18 o 
  -2   1   9        5.68        5.20      2.56 o 
  -1   1   9        7.79        5.71      1.58 o 
   0   1   9      351.47      326.12      7.71 o 
   1   1   9       72.69       81.40      4.48 o 
   2   1   9     2096.08     2069.59     22.38 o 
   3   1   9       16.78       16.03      2.69 o 
   4   1   9       14.49       15.12      2.66 o 
   5   1   9        4.26        2.64      2.57 o 
   6   1   9        0.04        0.55      2.27 o 
   7   1   9        0.08       -1.10      5.07 o 
 -12   2   9       32.46       31.73      5.64 o 
 -11   2   9        7.16        4.42      4.73 o 
 -10   2   9        2.78        6.09      3.17 o 
  -9   2   9        3.89        4.35      2.93 o 
  -8   2   9        8.89        3.90      2.28 o 
  -7   2   9       56.46       58.23      5.19 o 
  -6   2   9       39.64       36.59      4.87 o 
  -5   2   9        6.49        8.88      2.89 o 
  -4   2   9       41.68       35.37      4.69 o 
  -3   2   9      193.80      202.52      8.87 o 
  -2   2   9      418.56      419.00      9.93 o 
  -1   2   9      225.72      223.40      6.28 o 
   0   2   9      235.92      242.49      6.68 o 
   1   2   9      211.78      201.78      6.26 o 
   2   2   9      261.05      233.78     11.38 o 
   3   2   9        0.60        4.45      1.88 o 
   4   2   9       40.65       44.67      3.91 o 
   5   2   9      204.10      208.48      8.60 o 
   6   2   9        2.65        3.24      2.94 o 
   7   2   9        0.58       -0.18      4.01 o 
 -12   3   9       33.89       35.87      8.16 o 
 -11   3   9       37.16       51.32      9.52 o 
 -10   3   9       12.43       11.54      3.70 o 
  -9   3   9       13.92       12.85      3.80 o 
  -8   3   9       89.63       90.90      5.72 o 
  -7   3   9       60.84       65.69      4.91 o 
  -6   3   9       35.80       32.75      4.98 o 
  -5   3   9      119.95      118.72      5.62 o 
  -4   3   9       66.12       71.87      8.95 o 
  -3   3   9       18.99       18.59      2.74 o 
  -2   3   9      406.91      408.70      6.84 o 
  -1   3   9      337.04      319.63      6.92 o 
   0   3   9      235.45      222.75      6.47 o 
   1   3   9       10.65       10.40      2.11 o 
   2   3   9      359.23      350.35      8.49 o 
   3   3   9      353.20      368.22      8.93 o 
   4   3   9       32.76       30.55      3.36 o 
   5   3   9        4.26        7.32      2.79 o 
   6   3   9        0.29       -2.22      2.23 o 
   7   3   9       10.37        5.18      3.96 o 
 -12   4   9       32.51       16.66      6.80 o 
 -11   4   9        2.40        6.09      4.03 o 
 -10   4   9        9.30        3.43      3.08 o 
  -9   4   9       27.92       24.30      4.93 o 
  -8   4   9        0.66       -0.85      2.37 o 
  -7   4   9       97.06      104.31      5.88 o 
  -6   4   9      172.46      172.88      8.20 o 
  -5   4   9       90.14       88.81      5.09 o 
  -4   4   9      142.87      160.19      8.58 o 
  -3   4   9       46.19       49.14      3.25 o 
  -2   4   9       10.86       11.62      1.68 o 
  -1   4   9       57.12       52.08      3.32 o 
   0   4   9        0.58        2.08      1.34 o 
   1   4   9      198.15      198.15      7.21 o 
   2   4   9      695.74      673.08     11.87 o 
   3   4   9       27.65       28.94      4.30 o 
   4   4   9       23.32       19.93      3.44 o 
   5   4   9       50.15       50.71      7.57 o 
   6   4   9        1.41        2.27      2.52 o 
   7   4   9        0.77        1.56      2.86 o 
 -12   5   9        2.02        5.87      4.68 o 
 -11   5   9        1.26        4.13      3.66 o 
 -10   5   9        0.05       -0.76      6.85 o 
  -9   5   9       47.00       48.07      6.09 o 
  -8   5   9        2.99        1.13      2.50 o 
  -7   5   9       12.00       11.35      2.72 o 
  -6   5   9        8.82        5.28      2.14 o 
  -5   5   9      316.31      332.67      9.11 o 
  -4   5   9       62.86       68.57      3.82 o 
  -3   5   9       10.45       17.10      2.25 o 
  -2   5   9       10.88       14.11      1.85 o 
  -1   5   9       27.19       20.86      2.45 o 
   0   5   9        9.75        8.80      1.66 o 
   1   5   9      104.79       90.30      4.66 o 
   2   5   9       37.48       33.49      3.32 o 
   3   5   9      131.70      121.43      5.60 o 
   4   5   9        1.46        4.83      2.44 o 
   5   5   9        0.06       -0.34      2.97 o 
   6   5   9        0.01        1.55      2.51 o 
   7   5   9        9.60       11.43      3.43 o 
 -12   6   9        0.65        5.20      5.35 o 
 -11   6   9       43.92       57.52      7.50 o 
 -10   6   9       43.19       53.19      6.87 o 
  -9   6   9      118.32      111.40      9.80 o 
  -8   6   9       34.91       33.73      5.32 o 
  -7   6   9       31.08       32.06      5.61 o 
  -6   6   9       71.46       63.76      4.74 o 
  -5   6   9        0.02        1.86      1.51 o 
  -4   6   9       77.35       77.51      4.08 o 
  -3   6   9      211.35      210.19      5.85 o 
  -2   6   9       22.30       21.22      2.47 o 
  -1   6   9        3.81        2.47      1.69 o 
   0   6   9       91.13       94.06      3.83 o 
   1   6   9        9.99       11.93      2.18 o 
   2   6   9      341.26      337.19      8.51 o 
   3   6   9       21.09       21.05      2.84 o 
   4   6   9        0.02        3.06      2.42 o 
   5   6   9      123.95      116.99      7.28 o 
   6   6   9       22.55       35.37      4.80 o 
   7   6   9        0.23       -1.94      2.35 o 
 -11   7   9        0.07       -4.67      3.11 o 
 -10   7   9       12.66        6.51      3.99 o 
  -9   7   9        2.13        0.70      3.10 o 
  -8   7   9       42.06       39.14      5.74 o 
  -7   7   9       15.35       22.61      4.26 o 
  -6   7   9      171.24      173.37      5.96 o 
  -5   7   9       64.16       62.15      5.64 o 
  -4   7   9        1.81        4.52      1.65 o 
  -3   7   9      319.19      286.68      6.89 o 
  -2   7   9      314.98      308.45      7.30 o 
  -1   7   9      331.11      266.85      6.78 o 
   0   7   9       77.21       68.74      4.27 o 
   1   7   9       81.06       76.40      4.74 o 
   2   7   9      268.09      277.97      7.68 o 
   3   7   9      111.18       99.39      6.22 o 
   4   7   9        6.40        7.37      3.67 o 
   5   7   9        8.95        3.22      2.63 o 
   6   7   9        0.29       -2.53      2.30 o 
   7   7   9       11.71       14.84      5.28 o 
 -11   8   9        1.66        1.05      4.42 o 
 -10   8   9        1.92        0.48      2.93 o 
  -9   8   9        7.19        9.82      3.88 o 
  -8   8   9        3.92        1.43      2.60 o 
  -7   8   9       29.61       24.44      3.75 o 
  -6   8   9      102.49       95.73      5.91 o 
  -5   8   9        2.60        0.97      1.55 o 
  -4   8   9       60.82       57.32      3.73 o 
  -3   8   9      282.17      283.18      7.02 o 
  -2   8   9      195.73      166.91      5.53 o 
  -1   8   9        0.23       -0.12      1.49 o 
   0   8   9        0.02        0.81      1.53 o 
   1   8   9       96.33      106.25      4.97 o 
   2   8   9        0.87        4.06      1.74 o 
   3   8   9        5.08        0.35      1.89 o 
   4   8   9        0.03        2.78      2.20 o 
   5   8   9        0.03        1.88      2.48 o 
   6   8   9        3.17        2.94      4.48 o 
 -11   9   9        2.57        0.12      2.96 o 
 -10   9   9        6.50       -0.14      4.39 o 
  -9   9   9       30.83       29.15      5.47 o 
  -8   9   9       38.72       32.66      5.40 o 
  -7   9   9        2.02        5.92      2.47 o 
  -6   9   9        0.11       -1.31      1.81 o 
  -5   9   9       91.79       86.86      4.65 o 
  -4   9   9      133.92      140.02      5.32 o 
  -3   9   9      127.17      125.68      4.95 o 
  -2   9   9       85.24       84.74      4.32 o 
  -1   9   9      141.95      145.20      8.50 o 
   0   9   9      106.53       87.73      4.44 o 
   1   9   9       12.31        9.14      2.54 o 
   2   9   9        1.24       -0.16      1.58 o 
   3   9   9        2.74        3.51      2.23 o 
   4   9   9       20.82       26.50      3.99 o 
   5   9   9        5.32       -1.22      8.64 o 
   6   9   9        0.21       -2.35      2.78 o 
 -11  10   9        3.60        5.45      4.17 o 
 -10  10   9        0.14       -1.75      3.34 o 
  -9  10   9        8.32        1.57      6.13 o 
  -8  10   9       26.58       27.50      4.12 o 
  -7  10   9       18.90       11.35      3.51 o 
  -6  10   9       17.62       18.07      3.23 o 
  -5  10   9       15.48       18.81      4.17 o 
  -4  10   9        2.86        0.61      1.72 o 
  -3  10   9      225.76      204.98      6.25 o 
  -2  10   9      291.77      287.08      8.78 o 
  -1  10   9      108.55       99.24      4.70 o 
   0  10   9        6.54        6.90      1.95 o 
   1  10   9       30.17       26.92      3.73 o 
   2  10   9       51.58       47.06      5.99 o 
   3  10   9       40.45       41.72      4.59 o 
   4  10   9        0.03        7.02      3.65 o 
   5  10   9       12.83       16.04      4.41 o 
   6  10   9        3.70        4.84      3.90 o 
 -10  11   9        0.04       -0.02      3.64 o 
  -9  11   9        0.87        1.37      3.33 o 
  -8  11   9        1.47        1.45      2.32 o 
  -7  11   9        8.24       10.40      2.93 o 
  -6  11   9        6.48        8.68      2.99 o 
  -5  11   9       52.57       54.13      7.75 o 
  -4  11   9       50.11       48.76      4.49 o 
  -3  11   9       41.55       41.77      3.83 o 
  -2  11   9        0.17       -0.15      1.87 o 
  -1  11   9       17.69        9.69      2.68 o 
   0  11   9       33.19       26.53      3.67 o 
   1  11   9        3.27        5.84      2.89 o 
   2  11   9       10.40        5.61      3.26 o 
   3  11   9       17.35       21.99      8.28 o 
   4  11   9        1.59        2.83      3.65 o 
   5  11   9        5.03        1.03      3.28 o 
 -10  12   9        2.46        4.01      4.40 o 
  -9  12   9        0.34       -2.98      9.22 o 
  -8  12   9        2.75       -1.09      4.23 o 
  -7  12   9       41.24       32.55      4.41 o 
  -6  12   9       68.82       64.55      6.78 o 
  -5  12   9        0.22        1.54      2.29 o 
  -4  12   9       26.55       31.77      3.89 o 
  -3  12   9        6.97       11.01      2.44 o 
  -2  12   9        2.15        0.25      2.11 o 
  -1  12   9        0.07        3.91      2.16 o 
   0  12   9        0.22        3.24      2.38 o 
   1  12   9      172.06      156.38      8.72 o 
   2  12   9       17.95       17.34      6.71 o 
   3  12   9        2.27        1.34      4.57 o 
   4  12   9        9.34       17.83      4.71 o 
   5  12   9       16.62       14.85      4.98 o 
  -9  13   9       27.22       34.85      4.96 o 
  -8  13   9        0.06        1.38      2.62 o 
  -7  13   9        5.84        1.19      2.50 o 
  -6  13   9        8.99        3.79      3.46 o 
  -5  13   9       56.92       60.07      6.50 o 
  -4  13   9        0.01        3.71      2.48 o 
  -3  13   9        4.79        4.84      2.53 o 
  -2  13   9        2.36        1.51      2.29 o 
  -1  13   9       91.79       89.69      6.56 o 
   0  13   9        2.80        0.89      2.85 o 
   1  13   9       11.37       10.18      3.60 o 
   2  13   9       22.94       18.87      7.54 o 
   3  13   9       21.69       18.42      7.65 o 
   4  13   9        0.25        8.46      3.88 o 
   5  13   9        3.22       11.36      8.25 o 
  -9  14   9        1.40       -4.02      2.68 o 
  -8  14   9       10.73        7.79      3.05 o 
  -7  14   9       69.57       73.59      6.35 o 
  -6  14   9        1.36        3.98      3.94 o 
  -5  14   9      120.61      122.40      7.20 o 
  -4  14   9        0.45        1.91      2.43 o 
  -3  14   9        0.83       -0.76      2.71 o 
  -2  14   9       11.73        9.32      2.94 o 
  -1  14   9        5.96        4.14      4.52 o 
   0  14   9        6.06        4.72      3.31 o 
   1  14   9       21.62       27.36      4.98 o 
   2  14   9        0.31        1.74      5.75 o 
   3  14   9        0.31       -5.31      5.44 o 
   4  14   9        2.77       -7.16      4.77 o 
  -8  15   9        7.70       14.09      3.66 o 
  -7  15   9        4.01        0.15      2.41 o 
  -6  15   9       16.53       13.93      3.57 o 
  -5  15   9       30.23       28.28      4.32 o 
  -4  15   9       43.58       40.93      4.82 o 
  -3  15   9        8.58        1.76      7.10 o 
  -2  15   9        1.87        5.55      2.84 o 
  -1  15   9        0.71       -2.68      3.00 o 
   0  15   9        4.24        6.76      3.53 o 
   1  15   9        0.43        1.47      4.58 o 
   2  15   9        1.40        2.30      5.51 o 
   3  15   9       11.87        8.19      6.87 o 
  -7  16   9        1.66        2.88      3.45 o 
  -6  16   9        7.70        9.89      3.59 o 
  -5  16   9       26.34       36.45      4.86 o 
  -4  16   9       53.37       55.02      5.62 o 
  -3  16   9       20.37       14.43      4.60 o 
  -2  16   9        2.27        1.03      4.08 o 
  -1  16   9       23.83       18.38      5.12 o 
   0  16   9        0.01       -4.39      4.06 o 
   1  16   9       18.36       22.60      5.14 o 
   2  16   9        0.37       -4.48      5.78 o 
   3  16   9        0.08        6.25      7.20 o 
  -7  17   9       17.37       20.17      4.39 o 
  -6  17   9        2.65        0.73      5.97 o 
  -5  17   9       13.59       16.13      4.10 o 
  -4  17   9        0.53        2.09      3.07 o 
  -3  17   9        0.39        1.60      3.42 o 
  -2  17   9       11.98        9.30      5.31 o 
  -1  17   9        4.95        2.97      5.02 o 
   0  17   9       33.83       48.76      7.16 o 
   1  17   9        0.91       -2.44      4.44 o 
   2  17   9        1.59        4.46      6.83 o 
  -5  18   9        1.02       -0.05      2.98 o 
  -4  18   9        0.02        6.60      7.45 o 
  -3  18   9        0.95       -5.22      4.68 o 
  -2  18   9       23.31       15.75      6.31 o 
  -1  18   9        3.11        1.81      5.42 o 
   0  18   9        0.20       -5.45      3.76 o 
   1  18   9        1.15       10.28      4.78 o 
  -3  19   9        1.50       -2.86      4.51 o 
  -2  19   9       15.57       34.91      7.70 o 
 -12   0  10       20.57       37.41      8.30 o 
 -10   0  10       77.62       82.35     10.75 o 
  -8   0  10       10.76        3.77      4.44 o 
  -6   0  10       33.31       38.25      7.47 o 
  -4   0  10        7.53        9.99      4.75 o 
  -2   0  10        0.03        3.55      3.61 o 
   0   0  10     1415.33     1399.98     31.29 o 
   2   0  10       11.00       15.07      7.82 o 
   4   0  10        0.02       -2.16      2.38 o 
   6   0  10      124.42      146.46     15.15 o 
 -12   1  10        1.63        5.41      4.01 o 
 -11   1  10       28.18       21.98      5.44 o 
 -10   1  10        0.76        1.49      3.13 o 
  -9   1  10       22.48       13.01      3.65 o 
  -8   1  10       20.50       22.56      4.42 o 
  -7   1  10       43.57       43.42      8.29 o 
  -6   1  10      102.02       96.09      7.20 o 
  -5   1  10       14.43       13.66      3.74 o 
  -4   1  10       76.69       84.98      6.83 o 
  -3   1  10       70.46       66.02      6.26 o 
  -2   1  10      189.98      171.81      8.68 o 
  -1   1  10       84.17       73.68      4.36 o 
   0   1  10      116.21      136.96      5.51 o 
   1   1  10       24.21       21.02      3.78 o 
   2   1  10       59.20       55.09      4.29 o 
   3   1  10       35.11       40.79      3.96 o 
   4   1  10        1.41        0.85      1.80 o 
   5   1  10        0.44        1.14      1.95 o 
   6   1  10        1.36        3.67      5.60 o 
   7   1  10       10.74       14.35      4.55 o 
 -12   2  10       46.45       45.35      6.52 o 
 -11   2  10       22.99       26.74      7.23 o 
 -10   2  10        8.99       12.70      4.63 o 
  -9   2  10        6.43        2.40      3.02 o 
  -8   2  10       83.87       90.86      6.01 o 
  -7   2  10       32.18       31.04      3.94 o 
  -6   2  10       19.65       18.25      4.13 o 
  -5   2  10       25.09       27.62      4.59 o 
  -4   2  10       28.37       28.56      4.80 o 
  -3   2  10      124.88      110.89      7.50 o 
  -2   2  10      421.31      393.57     10.16 o 
  -1   2  10      106.59      103.89      4.96 o 
   0   2  10        1.41        1.76      1.52 o 
   1   2  10      662.03      695.64     12.45 o 
   2   2  10       87.39       94.47      5.22 o 
   3   2  10       25.52       23.02      3.71 o 
   4   2  10       58.20       62.86      4.78 o 
   5   2  10        0.05       -0.33      2.26 o 
   6   2  10       39.24       56.45      6.03 o 
 -12   3  10        0.93       -4.08      3.86 o 
 -11   3  10       94.89      121.92     13.74 o 
 -10   3  10        2.12        1.85      3.13 o 
  -9   3  10       17.88       14.88      4.22 o 
  -8   3  10       12.51       15.64      3.19 o 
  -7   3  10      176.41      188.53      7.60 o 
  -6   3  10       15.67       11.48      2.65 o 
  -5   3  10        5.95        4.12      2.19 o 
  -4   3  10      337.75      329.18      9.06 o 
  -3   3  10      378.02      380.32      9.49 o 
  -2   3  10      401.66      390.63     12.68 o 
  -1   3  10        0.41       -0.35      1.58 o 
   0   3  10       47.45       48.43      3.83 o 
   1   3  10       48.98       59.44      4.31 o 
   2   3  10        1.90        2.54      1.84 o 
   3   3  10      142.38      142.68      6.34 o 
   4   3  10        4.88       10.81      2.59 o 
   5   3  10       38.77       55.28      5.57 o 
   6   3  10       11.52       12.13      3.65 o 
 -12   4  10       57.54       42.92      9.28 o 
 -11   4  10       13.29        9.38      5.32 o 
 -10   4  10        2.31       -0.67      2.91 o 
  -9   4  10       14.48       17.54      4.18 o 
  -8   4  10      186.19      219.04     29.61 o 
  -7   4  10      116.45      129.41      6.75 o 
  -6   4  10        0.22        2.08      1.92 o 
  -5   4  10       59.60       50.57     11.04 o 
  -4   4  10       29.56       28.13      3.60 o 
  -3   4  10      245.85      252.00      8.85 o 
  -2   4  10        4.40        4.41      1.81 o 
  -1   4  10      104.99       96.59      7.33 o 
   0   4  10        2.56        1.54      1.48 o 
   1   4  10        0.08        1.45      1.66 o 
   2   4  10       10.81       10.85      2.40 o 
   3   4  10       95.90      104.34      5.64 o 
   4   4  10        0.25        2.56      2.37 o 
   5   4  10       39.42       37.04      4.80 o 
   6   4  10        2.28       -2.85      2.73 o 
 -11   5  10        2.73       -3.71      3.21 o 
 -10   5  10        5.42        4.10      3.59 o 
  -9   5  10       31.62       31.75      7.09 o 
  -8   5  10        3.73        5.10      3.00 o 
  -7   5  10      209.37      188.84      7.69 o 
  -6   5  10        9.91        8.23      2.61 o 
  -5   5  10       60.27       64.20      4.79 o 
  -4   5  10      203.37      190.15      5.98 o 
  -3   5  10       18.03       15.13      2.34 o 
  -2   5  10        3.54        2.16      1.48 o 
  -1   5  10       13.09       10.57      2.15 o 
   0   5  10      112.22      112.20      5.29 o 
   1   5  10      282.81      261.95      7.95 o 
   2   5  10       12.08       13.69      3.91 o 
   3   5  10       11.05        6.91      2.20 o 
   4   5  10       65.48       57.07      6.64 o 
   5   5  10       82.25      101.04     10.36 o 
   6   5  10       11.65       20.85      4.06 o 
 -11   6  10        0.87        4.24      3.87 o 
 -10   6  10        3.92        4.71      3.85 o 
  -9   6  10       85.84       92.24      8.30 o 
  -8   6  10       49.75       47.44      8.03 o 
  -7   6  10       42.36       37.83      5.45 o 
  -6   6  10      218.97      241.37      8.36 o 
  -5   6  10      125.66      129.51      5.72 o 
  -4   6  10       30.98       32.45      3.96 o 
  -3   6  10      107.83      101.61      4.55 o 
  -2   6  10       16.59       20.38      2.64 o 
  -1   6  10      142.09      142.00      5.21 o 
   0   6  10        0.13        0.35      1.85 o 
   1   6  10      227.08      227.55      9.95 o 
   2   6  10       40.05       43.07      5.00 o 
   3   6  10       18.79       17.34      3.26 o 
   4   6  10       49.80       53.75      5.55 o 
   5   6  10       13.27        6.85      3.08 o 
   6   6  10        6.36        8.24      3.44 o 
 -11   7  10        7.48        5.92      4.29 o 
 -10   7  10       18.60       18.14      4.59 o 
  -9   7  10       32.68       21.39      5.03 o 
  -8   7  10       61.05       44.18      6.14 o 
  -7   7  10       14.58       20.04      4.38 o 
  -6   7  10        4.28        5.19      2.52 o 
  -5   7  10        2.58        3.60      1.75 o 
  -4   7  10       50.57       54.73      3.90 o 
  -3   7  10        6.76       16.34      4.10 o 
  -2   7  10       18.00       15.42      2.48 o 
  -1   7  10        0.01        0.44      1.51 o 
   0   7  10      131.40      124.87      6.59 o 
   1   7  10       50.73       45.10      3.88 o 
   2   7  10        7.95        4.17      2.04 o 
   3   7  10       25.91       24.47      4.22 o 
   4   7  10        0.67        4.49      2.54 o 
   5   7  10        0.79        1.24      2.42 o 
   6   7  10        0.60       -1.51      2.69 o 
 -11   8  10        6.03        7.53      6.35 o 
 -10   8  10        5.86       10.49      4.32 o 
  -9   8  10        1.76        1.89      3.24 o 
  -8   8  10        0.02        3.34      3.10 o 
  -7   8  10       53.72       61.49      6.57 o 
  -6   8  10       37.00       31.87      5.42 o 
  -5   8  10        0.54       -1.07      1.75 o 
  -4   8  10      125.15      115.84      5.16 o 
  -3   8  10       10.56       13.04      2.81 o 
  -2   8  10       38.06       38.29      3.35 o 
  -1   8  10      213.17      205.75      6.36 o 
   0   8  10        0.81       -0.34      2.69 o 
   1   8  10        2.59        5.94      2.60 o 
   2   8  10       36.95       31.98      6.68 o 
   3   8  10        3.43       -2.93      3.63 o 
   4   8  10       17.54       13.93      3.43 o 
   5   8  10        4.98        7.47      3.59 o 
   6   8  10       57.66       94.79      9.97 o 
 -10   9  10        0.03        3.91      3.42 o 
  -9   9  10       20.49       17.53      5.73 o 
  -8   9  10        1.69        4.49      3.39 o 
  -7   9  10       29.34       28.92      4.07 o 
  -6   9  10        0.03        0.54      2.04 o 
  -5   9  10        9.19        9.11      2.23 o 
  -4   9  10       30.54       33.55      4.16 o 
  -3   9  10       79.08       73.12      5.28 o 
  -2   9  10        5.95        5.14      1.94 o 
  -1   9  10       15.36       14.20      3.15 o 
   0   9  10        9.05        3.63      2.13 o 
   1   9  10        0.04        0.86      2.07 o 
   2   9  10       67.75       77.06      5.86 o 
   3   9  10        9.27       16.47      3.32 o 
   4   9  10       21.92       17.04      3.50 o 
   5   9  10        0.19        2.48      3.65 o 
 -10  10  10       15.70       14.69      5.03 o 
  -9  10  10        7.88        1.84      3.80 o 
  -8  10  10        0.40        0.76      3.27 o 
  -7  10  10       54.76       56.09      5.38 o 
  -6  10  10        0.24       -1.22      2.10 o 
  -5  10  10        0.38        0.03      1.98 o 
  -4  10  10       46.25       41.02      3.65 o 
  -3  10  10       54.47       48.51      5.86 o 
  -2  10  10       57.82       54.48      4.84 o 
  -1  10  10       78.44       69.71      5.85 o 
   0  10  10        2.84        4.80      2.55 o 
   1  10  10       46.90       51.77      7.73 o 
   2  10  10        6.19       11.72      4.03 o 
   3  10  10       24.52       19.19      3.51 o 
   4  10  10       41.36       51.91      7.76 o 
   5  10  10        0.26        3.94      4.28 o 
 -10  11  10        0.15       -1.16      8.78 o 
  -9  11  10        2.21        3.21      4.96 o 
  -8  11  10        0.91        2.44      3.40 o 
  -7  11  10        9.63       -1.33      2.48 o 
  -6  11  10        0.13        3.39      2.41 o 
  -5  11  10        0.62        0.04      2.12 o 
  -4  11  10        0.08       -0.30      1.85 o 
  -3  11  10        6.10        5.97      2.43 o 
  -2  11  10       11.99        6.21      2.59 o 
  -1  11  10        6.71        7.74      2.77 o 
   0  11  10       24.87       21.87      4.68 o 
   1  11  10        0.21        1.63      2.83 o 
   2  11  10       16.12       20.96      4.85 o 
   3  11  10        0.10        4.61      6.44 o 
   4  11  10       11.94        7.58      4.08 o 
   5  11  10        5.78        6.36      3.97 o 
  -9  12  10        9.54       15.01      4.99 o 
  -8  12  10        3.23        3.34      2.91 o 
  -7  12  10       24.85       21.61      3.99 o 
  -6  12  10        3.93        3.70      2.56 o 
  -5  12  10        5.01        3.59      2.56 o 
  -4  12  10       24.21       21.10      3.44 o 
  -3  12  10       14.01        7.51      2.71 o 
  -2  12  10       20.45       12.05      3.08 o 
  -1  12  10       13.58       11.88      4.03 o 
   0  12  10      214.21      235.50     16.64 o 
   1  12  10       11.48       12.71      6.38 o 
   2  12  10        0.01       -1.72      2.78 o 
   3  12  10       17.36       23.98      5.44 o 
   4  12  10       28.47       37.15      7.12 o 
  -9  13  10        6.20        9.72      4.64 o 
  -8  13  10        1.89        4.08      2.80 o 
  -7  13  10       15.79        6.24      3.28 o 
  -6  13  10       11.95       19.28      3.79 o 
  -5  13  10      109.95      133.22      7.37 o 
  -4  13  10        0.04        4.09      3.33 o 
  -3  13  10        2.36        3.46      3.86 o 
  -2  13  10       44.62       44.72      4.95 o 
  -1  13  10        3.20        2.33      2.66 o 
   0  13  10        8.03       14.03      4.10 o 
   1  13  10        1.06        3.84      6.38 o 
   2  13  10       67.36       90.40     12.89 o 
   3  13  10        2.39        0.31      5.84 o 
   4  13  10        0.27        1.43      7.16 o 
  -8  14  10        2.11        6.97      5.43 o 
  -7  14  10        3.93        4.49      4.19 o 
  -6  14  10        1.96        1.36      2.72 o 
  -5  14  10       25.12       14.23      8.29 o 
  -4  14  10       47.23       71.90      7.52 o 
  -3  14  10       67.33       72.04      7.40 o 
  -2  14  10       52.42       61.76      5.57 o 
  -1  14  10        0.95        0.26      3.46 o 
   0  14  10        0.93        3.49      3.38 o 
   1  14  10        2.10       -2.99      5.62 o 
   2  14  10        1.71        2.50      5.64 o 
   3  14  10       31.95       41.04     10.42 o 
  -8  15  10        0.01       -4.51      3.01 o 
  -7  15  10        0.34        1.10      2.93 o 
  -6  15  10        0.82        1.36      2.89 o 
  -5  15  10       52.10       54.49      9.11 o 
  -4  15  10        6.51        6.81      4.01 o 
  -3  15  10       89.06      110.09      8.96 o 
  -2  15  10       23.46       26.25      4.34 o 
  -1  15  10        0.55        2.20      3.99 o 
   0  15  10       15.62        8.17      4.19 o 
   1  15  10        0.42        0.87      6.36 o 
   2  15  10        0.79       -3.59      5.20 o 
  -7  16  10       15.40       12.68      5.05 o 
  -6  16  10        2.59        4.04      3.58 o 
  -5  16  10        9.80       12.99      3.78 o 
  -4  16  10        3.67        0.80      3.78 o 
  -3  16  10        1.25        4.23      3.81 o 
  -2  16  10       23.52       20.07      7.12 o 
  -1  16  10        0.07        1.48      3.96 o 
   0  16  10        4.49        8.14      4.38 o 
   1  16  10        8.26       13.20      7.63 o 
  -5  17  10        1.50        7.39      4.85 o 
  -4  17  10        0.06        0.26      3.87 o 
  -3  17  10        1.07        0.88      3.90 o 
  -2  17  10        1.63        3.21      5.17 o 
  -1  17  10        9.24       10.71      5.62 o 
   0  17  10       75.50       91.92     13.19 o 
  -3  18  10       32.51       45.50      9.57 o 
  -2  18  10        2.97       15.10      6.71 o 
 -11   0  11        1.00       -2.19      4.04 o 
  -9   0  11       55.86       53.20      9.59 o 
  -7   0  11      144.78      162.96     13.41 o 
  -5   0  11       32.63       49.83      8.74 o 
  -3   0  11        9.13       15.59      5.96 o 
  -1   0  11      184.27      184.42      9.17 o 
   1   0  11      516.85      501.81     15.61 o 
   3   0  11       33.73       30.37     12.40 o 
   5   0  11        1.41        2.61      3.93 o 
 -11   1  11        7.27        6.62      4.35 o 
 -10   1  11       23.76       16.15      4.50 o 
  -9   1  11        1.00        4.59      3.77 o 
  -8   1  11        0.17       -1.66      3.08 o 
  -7   1  11        5.64        4.06      2.89 o 
  -6   1  11      165.17      182.26      9.68 o 
  -5   1  11       46.15       46.98      5.91 o 
  -4   1  11       35.38       28.73      5.07 o 
  -3   1  11       47.07       53.01      6.30 o 
  -2   1  11       19.78       13.84      3.92 o 
  -1   1  11      126.11      122.15      7.61 o 
   0   1  11        6.25        5.66      2.26 o 
   1   1  11      185.66      170.27      6.56 o 
   2   1  11        0.84        1.92      2.43 o 
   3   1  11        8.16        5.04      2.25 o 
   4   1  11       25.40       33.88      4.05 o 
   5   1  11        1.73       -0.87      3.08 o 
   6   1  11        0.49       -0.48      3.23 o 
 -11   2  11        5.35       12.47      5.09 o 
 -10   2  11        1.49        1.43      3.46 o 
  -9   2  11        4.15        2.68      3.13 o 
  -8   2  11       38.37       43.14      4.83 o 
  -7   2  11       72.58       65.91      5.42 o 
  -6   2  11        4.33        1.80      2.23 o 
  -5   2  11       79.72       76.74      5.37 o 
  -4   2  11        0.23       -0.75      2.13 o 
  -3   2  11      155.97      154.08      8.79 o 
  -2   2  11       71.88       69.21      5.22 o 
  -1   2  11       26.98       21.52      2.91 o 
   0   2  11      791.02      779.67     13.66 o 
   1   2  11       30.72       27.89      3.51 o 
   2   2  11       22.21       21.65      3.10 o 
   3   2  11        7.93        5.44      2.33 o 
   4   2  11       18.32       21.14      3.42 o 
   5   2  11        0.10        2.56      2.63 o 
   6   2  11        1.69        0.67      3.18 o 
 -11   3  11        8.55        8.28      5.35 o 
 -10   3  11        1.37        0.21      2.55 o 
  -9   3  11       11.68       13.09      4.03 o 
  -8   3  11       53.19       59.82      6.05 o 
  -7   3  11       77.01       79.80      5.83 o 
  -6   3  11        8.83        8.52      2.95 o 
  -5   3  11      141.39      144.73      6.80 o 
  -4   3  11        3.33        3.38      2.22 o 
  -3   3  11        0.23       -3.53      2.51 o 
  -2   3  11      187.35      181.64      7.42 o 
  -1   3  11        7.89        4.77      2.22 o 
   0   3  11       19.04       29.50      3.42 o 
   1   3  11       59.72       56.28      6.76 o 
   2   3  11       20.64       19.78      3.03 o 
   3   3  11        0.47        0.87      1.79 o 
   4   3  11        0.23       -1.95      2.45 o 
   5   3  11        0.90       -1.73      2.63 o 
 -11   4  11       37.42       51.49     12.27 o 
 -10   4  11        0.11        0.55      3.28 o 
  -9   4  11       31.49       23.07      5.16 o 
  -8   4  11        6.69       14.63      3.92 o 
  -7   4  11      397.09      407.29     11.34 o 
  -6   4  11       87.51       92.81      5.91 o 
  -5   4  11        1.84        3.29      2.19 o 
  -4   4  11     1196.97     1206.45     18.70 o 
  -3   4  11        3.85        4.49      3.10 o 
  -2   4  11       29.29       30.65      5.00 o 
  -1   4  11        7.77        8.89      2.65 o 
   0   4  11        0.01        1.38      1.66 o 
   1   4  11      178.12      180.66      6.79 o 
   2   4  11       73.78       77.56      5.22 o 
   3   4  11       23.64       25.90      3.46 o 
   4   4  11       12.51       10.36      4.45 o 
   5   4  11        1.52        0.60      2.48 o 
 -11   5  11        4.08        3.14      4.19 o 
 -10   5  11        4.67       -3.10      3.19 o 
  -9   5  11        1.38        0.43      3.41 o 
  -8   5  11       56.46       54.39      6.58 o 
  -7   5  11        2.26        0.50      2.38 o 
  -6   5  11        0.00       -0.60      2.27 o 
  -5   5  11      529.78      563.06     19.35 o 
  -4   5  11       50.95       46.08      6.92 o 
  -3   5  11      418.28      413.82     23.83 o 
  -2   5  11        3.42        2.85      1.81 o 
  -1   5  11        4.47        9.54      2.71 o 
   0   5  11       51.63       50.06      4.14 o 
   1   5  11        0.04       -1.26      2.40 o 
   2   5  11       10.52       11.06      2.51 o 
   3   5  11        1.10        0.00      2.21 o 
   4   5  11        4.25        8.85      2.96 o 
   5   5  11        9.62        3.36      2.98 o 
 -11   6  11        1.45        3.95      4.32 o 
 -10   6  11        5.88        6.65      3.74 o 
  -9   6  11        0.17       -0.65      3.96 o 
  -8   6  11       63.84       57.83      6.94 o 
  -7   6  11        0.51        1.00      2.84 o 
  -6   6  11       13.33       23.36      3.69 o 
  -5   6  11        7.21        3.75      2.37 o 
  -4   6  11      512.32      507.59     10.14 o 
  -3   6  11       48.36       41.03      4.33 o 
  -2   6  11        0.05        0.76      1.61 o 
  -1   6  11        1.45        2.24      3.93 o 
   0   6  11       30.44       33.62      4.33 o 
   1   6  11      129.31      132.43     10.60 o 
   2   6  11       38.50       37.52      4.04 o 
   3   6  11       40.42       35.81      4.67 o 
   4   6  11       49.26       54.55      7.76 o 
   5   6  11        4.47        4.96      2.92 o 
 -11   7  11        0.20        0.83      3.62 o 
 -10   7  11        1.21        6.35      3.91 o 
  -9   7  11       65.01       71.81     11.83 o 
  -8   7  11       32.35       44.43      6.36 o 
  -7   7  11       35.13       27.65      4.96 o 
  -6   7  11       54.21       53.38      4.99 o 
  -5   7  11        5.71        4.39      3.10 o 
  -4   7  11      127.15      135.96     11.30 o 
  -3   7  11       48.44       44.93      6.24 o 
  -2   7  11      162.20      144.71      5.78 o 
  -1   7  11        3.81        2.03      2.16 o 
   0   7  11        2.71        4.61      2.80 o 
   1   7  11        1.36        2.51      1.93 o 
   2   7  11       13.81       18.11      3.00 o 
   3   7  11        7.23        9.57      2.92 o 
   4   7  11       13.68       19.06      4.71 o 
   5   7  11        0.18        4.53      2.82 o 
 -10   8  11        0.02        3.87      3.71 o 
  -9   8  11        1.60        5.27      3.48 o 
  -8   8  11       62.65       71.26      8.40 o 
  -7   8  11       98.63       99.49      9.16 o 
  -6   8  11        0.51       -1.14      2.08 o 
  -5   8  11        0.61        2.39      1.92 o 
  -4   8  11        5.56        5.80      2.56 o 
  -3   8  11       54.66       47.58      4.64 o 
  -2   8  11       30.86       24.80      4.94 o 
  -1   8  11       11.44       13.43      3.11 o 
   0   8  11      215.87      222.64      8.71 o 
   1   8  11       51.00       47.27      6.98 o 
   2   8  11        4.69        3.67      2.42 o 
   3   8  11        9.74       13.04      3.44 o 
   4   8  11        5.42        3.08      2.94 o 
   5   8  11       16.68       29.75      5.02 o 
 -10   9  11        3.82        0.13      3.65 o 
  -9   9  11        0.28       -2.28      3.24 o 
  -8   9  11       19.91       24.36      5.10 o 
  -7   9  11       10.20       17.69      4.37 o 
  -6   9  11       16.59       16.66      3.41 o 
  -5   9  11       12.05        4.11      2.12 o 
  -4   9  11        3.57        4.17      2.58 o 
  -3   9  11       38.00       30.28      3.91 o 
  -2   9  11       54.37       51.96      4.08 o 
  -1   9  11      110.43      110.27      6.65 o 
   0   9  11       15.40       12.91      3.08 o 
   1   9  11       16.23        9.98      3.12 o 
   2   9  11       19.36       30.57      4.35 o 
   3   9  11       14.64       14.34      4.59 o 
   4   9  11        8.79       12.04      3.58 o 
 -10  10  11        1.25        4.63      4.10 o 
  -9  10  11        0.10        0.29      3.43 o 
  -8  10  11       22.20       15.95      9.80 o 
  -7  10  11        1.24        1.22      2.48 o 
  -6  10  11       17.83       26.63      4.12 o 
  -5  10  11        0.04       -0.40      2.23 o 
  -4  10  11       26.84       24.44      4.05 o 
  -3  10  11       20.35       22.81      3.69 o 
  -2  10  11       44.82       40.20      4.53 o 
  -1  10  11      121.05      122.47      9.03 o 
   0  10  11       12.39       11.66      3.21 o 
   1  10  11       27.23       18.77      5.21 o 
   2  10  11       19.15       30.53      5.89 o 
   3  10  11       28.33       28.74      5.75 o 
   4  10  11       27.67       36.14      9.39 o 
  -9  11  11       12.37       17.14      5.01 o 
  -8  11  11        6.41        9.50      4.11 o 
  -7  11  11        0.53       -1.85      3.11 o 
  -6  11  11        7.90        7.10      2.87 o 
  -5  11  11        1.82        4.27      2.67 o 
  -4  11  11        6.26        3.92      2.67 o 
  -3  11  11        2.92        6.41      2.83 o 
  -2  11  11        4.64        2.49      2.58 o 
  -1  11  11        2.97        4.24      3.77 o 
   0  11  11       60.23       53.36      9.04 o 
   1  11  11       14.10       11.78      3.99 o 
   2  11  11        4.31        7.41      3.92 o 
   3  11  11        0.15        3.27      4.05 o 
  -9  12  11        7.41       13.22      4.68 o 
  -8  12  11       23.59       25.52      9.20 o 
  -7  12  11       12.32       12.45      3.62 o 
  -6  12  11       77.14       99.44      6.92 o 
  -5  12  11       17.47       22.07      5.19 o 
  -4  12  11        1.35        0.96      3.15 o 
  -3  12  11       15.84       11.93      4.17 o 
  -2  12  11       20.76       25.34      7.88 o 
  -1  12  11       10.98       21.58      8.10 o 
   0  12  11        3.51        6.58      6.51 o 
   1  12  11        1.35        3.77      6.11 o 
   2  12  11        0.20       -2.12      5.31 o 
   3  12  11       48.59       60.09     13.68 o 
  -8  13  11        3.02        2.87      3.74 o 
  -7  13  11       15.07       14.98      4.99 o 
  -6  13  11        0.68        0.90      2.77 o 
  -5  13  11        3.42        4.76      3.75 o 
  -4  13  11        2.52        2.02      3.66 o 
  -3  13  11       20.28       18.59      3.94 o 
  -2  13  11        2.86        5.20      4.43 o 
  -1  13  11        3.92        3.51      2.98 o 
   0  13  11        0.34        1.27      5.55 o 
   1  13  11        0.99        2.99      6.83 o 
   2  13  11        1.44       -0.62      5.53 o 
  -7  14  11        2.35       -0.07      3.08 o 
  -6  14  11       13.57       10.26      3.62 o 
  -5  14  11       27.58       30.18      5.73 o 
  -4  14  11        6.99        9.54      4.41 o 
  -3  14  11        0.05        0.71      3.47 o 
  -2  14  11        1.08        3.49      3.68 o 
  -1  14  11       24.77       28.42      6.36 o 
   0  14  11        0.04       -0.33      6.25 o 
   1  14  11        5.86        9.75      6.96 o 
   2  14  11       38.65       44.52     10.53 o 
  -6  15  11       42.20       59.17      7.39 o 
  -5  15  11        1.34        4.43      4.22 o 
  -4  15  11        0.51        0.21      3.71 o 
  -3  15  11        0.38       -1.87      3.38 o 
  -2  15  11        4.27        1.18      3.84 o 
  -1  15  11       10.79        4.70      4.32 o 
   0  15  11        3.19        1.16      6.13 o 
   1  15  11        1.27        9.03      6.87 o 
  -5  16  11       20.00       24.67      7.46 o 
  -4  16  11        1.73        4.39      4.02 o 
  -3  16  11        8.30        4.53      4.15 o 
  -2  16  11        0.65       -0.47      5.33 o 
  -1  16  11        7.82        5.50      5.44 o 
 -10   0  12        2.59        1.12      3.95 o 
  -8   0  12      184.42      167.47     14.63 o 
  -6   0  12       27.22       27.44      7.58 o 
  -4   0  12        6.07        8.81      5.17 o 
  -2   0  12       86.34       89.04     10.91 o 
   0   0  12        8.05        9.44      3.70 o 
   2   0  12        9.26        8.67      7.54 o 
   4   0  12       32.69       55.31      7.36 o 
 -11   1  12        6.45        8.27      3.97 o 
 -10   1  12        1.36       -4.92      3.28 o 
  -9   1  12        1.34        2.87      2.76 o 
  -8   1  12       34.24       38.48      8.40 o 
  -7   1  12        0.67        5.68      3.73 o 
  -6   1  12       25.83       20.39      4.85 o 
  -5   1  12       38.85       42.54      6.05 o 
  -4   1  12       17.98       24.37      5.14 o 
  -3   1  12      156.12      142.03     13.94 o 
  -2   1  12       35.25       23.36      4.99 o 
  -1   1  12       16.74       12.52      2.73 o 
   0   1  12      351.85      363.07      9.70 o 
   1   1  12       23.21       22.32      3.26 o 
   2   1  12       35.91       40.44      4.27 o 
   3   1  12      100.85      112.76      6.58 o 
   4   1  12        0.14        2.48      2.37 o 
   5   1  12       19.80       24.22      4.90 o 
 -11   2  12        0.00       -3.64      4.35 o 
 -10   2  12        3.64        9.12      4.10 o 
  -9   2  12        6.79        4.28      3.48 o 
  -8   2  12       17.98       14.70      3.76 o 
  -7   2  12       63.34       56.85      5.34 o 
  -6   2  12       33.61       35.99      5.10 o 
  -5   2  12        2.17        2.67      2.32 o 
  -4   2  12       57.46       49.58      6.49 o 
  -3   2  12       62.58       68.64      7.19 o 
  -2   2  12       41.10       33.33      5.71 o 
  -1   2  12       54.72       60.62      5.48 o 
   0   2  12       28.19       36.09      4.07 o 
   1   2  12       14.20       15.58      2.91 o 
   2   2  12        5.42        4.78      3.99 o 
   3   2  12        2.07        3.70      2.38 o 
   4   2  12       25.68       37.08      5.07 o 
 -11   3  12        1.86        4.19      4.16 o 
 -10   3  12       28.56       26.20      6.58 o 
  -9   3  12        0.17        0.36      3.34 o 
  -8   3  12       70.70       75.02      6.22 o 
  -7   3  12       27.47       26.23      4.47 o 
  -6   3  12       74.61       69.20      5.61 o 
  -5   3  12       43.43       33.18      6.87 o 
  -4   3  12        0.05        1.79      3.44 o 
  -3   3  12       57.00       57.24     14.94 o 
  -2   3  12        1.13       -1.23      2.82 o 
  -1   3  12        5.42        4.59      2.54 o 
   0   3  12      461.00      468.13     12.15 o 
   1   3  12       14.23       18.62      3.09 o 
   2   3  12        2.80        0.38      2.01 o 
   3   3  12       37.74       42.24      4.55 o 
   4   3  12        0.82        3.79      2.81 o 
 -11   4  12        0.69        3.02      3.91 o 
 -10   4  12        0.02       -0.65      3.60 o 
  -9   4  12        0.19        2.26      5.21 o 
  -8   4  12       32.13       29.48      5.18 o 
  -7   4  12       38.75       32.63      6.17 o 
  -6   4  12      284.35      281.43      9.58 o 
  -5   4  12        3.04        2.95      2.45 o 
  -4   4  12       31.62       33.70      5.72 o 
  -3   4  12        0.00       -4.18      4.19 o 
  -2   4  12       15.32       12.25      3.06 o 
  -1   4  12        2.59        5.19      2.81 o 
   0   4  12       17.65       23.26      3.26 o 
   1   4  12       82.99       85.62      5.57 o 
   2   4  12       21.14       26.62      3.76 o 
   3   4  12       37.42       44.10      4.39 o 
   4   4  12        6.67        2.44      2.80 o 
 -10   5  12       15.36       22.03      5.39 o 
  -9   5  12        0.11       -4.00      2.66 o 
  -8   5  12        9.93        8.02      3.21 o 
  -7   5  12        0.19        0.29      2.37 o 
  -6   5  12       10.86        9.97      3.11 o 
  -5   5  12      240.14      264.35     11.00 o 
  -4   5  12       27.48       23.22      9.12 o 
  -3   5  12       35.93       39.53      5.90 o 
  -2   5  12        0.08        0.70      2.14 o 
  -1   5  12        0.01       -0.11      2.40 o 
   0   5  12       17.43       12.88      3.33 o 
   1   5  12      195.61      217.44      7.77 o 
   2   5  12       24.51       32.41      3.91 o 
   3   5  12        5.33        6.58      2.89 o 
   4   5  12        0.54       -0.52      2.68 o 
 -10   6  12        0.68       -3.22      3.73 o 
  -9   6  12        0.36       -1.49      3.51 o 
  -8   6  12        7.59        7.04      5.29 o 
  -7   6  12       30.15       25.42      4.07 o 
  -6   6  12       25.27       18.13      3.65 o 
  -5   6  12        0.68       -0.96      2.85 o 
  -4   6  12       44.24       49.21      6.54 o 
  -3   6  12        7.36        4.38      3.33 o 
  -2   6  12      158.59      162.55      9.81 o 
  -1   6  12        0.38        1.63      2.40 o 
   0   6  12        0.05        2.46      2.53 o 
   1   6  12       63.29       60.66      4.92 o 
   2   6  12        7.70       11.87      3.29 o 
   3   6  12        2.03        6.55      3.20 o 
   4   6  12       34.97       39.19      5.35 o 
 -10   7  12        0.55        9.14      4.21 o 
  -9   7  12       13.67        6.28      6.26 o 
  -8   7  12       38.87       47.27      6.62 o 
  -7   7  12       33.73       47.85     14.58 o 
  -6   7  12       25.75       22.98      3.95 o 
  -5   7  12       67.93       79.19     10.47 o 
  -4   7  12        2.50        2.64      2.57 o 
  -3   7  12       17.06       12.92      3.24 o 
  -2   7  12        5.62        1.33      2.30 o 
  -1   7  12        1.32        6.36      2.69 o 
   0   7  12        0.12        4.95      2.49 o 
   1   7  12       23.34       23.48      4.13 o 
   2   7  12       15.91       15.95      5.77 o 
   3   7  12        0.05        1.85      2.55 o 
   4   7  12        0.53        2.57      3.01 o 
 -10   8  12        0.03        2.06      4.23 o 
  -9   8  12        0.23        4.08      3.74 o 
  -8   8  12        0.79        0.33      3.31 o 
  -7   8  12       73.04       74.39     15.54 o 
  -6   8  12        0.17        2.24      2.42 o 
  -5   8  12        0.00        0.16      2.59 o 
  -4   8  12      236.28      275.63      9.73 o 
  -3   8  12        0.06        1.78      2.44 o 
  -2   8  12        4.74        1.79      2.35 o 
  -1   8  12       41.27       51.29      5.80 o 
   0   8  12        0.34        7.55      2.93 o 
   1   8  12        3.13        1.73      2.77 o 
   2   8  12        5.04        6.86      2.96 o 
   3   8  12       11.93        7.31      3.10 o 
  -9   9  12       10.60       16.21      4.84 o 
  -8   9  12        7.01        8.45      3.95 o 
  -7   9  12        6.28       10.60      4.19 o 
  -6   9  12        0.96        1.32      2.42 o 
  -5   9  12        0.37        2.21      2.74 o 
  -4   9  12        3.46        2.56      2.66 o 
  -3   9  12        5.85        1.86      2.74 o 
  -2   9  12       12.58       17.49      4.71 o 
  -1   9  12        0.03        2.88      2.53 o 
   0   9  12        0.68        1.77      2.47 o 
   1   9  12       10.80        5.30      7.12 o 
   2   9  12       24.71       20.34     10.49 o 
   3   9  12       17.59       13.37      4.70 o 
  -9  10  12       35.86       40.99      6.81 o 
  -8  10  12       29.11       39.16     15.22 o 
  -7  10  12        0.15        1.63      3.21 o 
  -6  10  12        9.08        8.87      3.21 o 
  -5  10  12       12.31       14.17      3.62 o 
  -4  10  12       31.45       39.14      4.90 o 
  -3  10  12       12.15        7.24      3.07 o 
  -2  10  12       22.17       14.26      4.64 o 
  -1  10  12       71.55       79.16      8.22 o 
   0  10  12        0.26       -0.08      2.54 o 
   1  10  12       25.00       31.90      5.92 o 
   2  10  12        3.93        6.59      4.32 o 
   3  10  12        0.18        2.05      5.45 o 
  -8  11  12        5.51       10.41      7.54 o 
  -7  11  12       15.73       16.78      4.06 o 
  -6  11  12        9.39       11.48      4.42 o 
  -5  11  12        5.15        6.59      3.83 o 
  -4  11  12        0.03        1.37      2.84 o 
  -3  11  12       14.66       14.65      3.47 o 
  -2  11  12       32.90       31.56      9.32 o 
  -1  11  12        7.65        8.94      4.76 o 
   0  11  12        9.53       21.23      7.81 o 
   1  11  12        0.73       -1.07      5.84 o 
   2  11  12        0.78        6.10      3.96 o 
  -8  12  12        0.75       -1.92      3.56 o 
  -7  12  12        1.19       -0.34      2.95 o 
  -6  12  12        3.48        7.67      4.42 o 
  -5  12  12       32.94       36.56      6.11 o 
  -4  12  12       43.90       46.97      6.76 o 
  -3  12  12        4.52        7.61      3.19 o 
  -2  12  12        0.08       -2.94      3.76 o 
  -1  12  12        0.14        6.08      4.17 o 
   0  12  12        5.27        2.57      6.47 o 
   1  12  12        0.00       -2.90      5.33 o 
  -7  13  12        0.56       -2.81      2.89 o 
  -6  13  12        9.64        1.01      4.06 o 
  -5  13  12       30.37       43.68      6.89 o 
  -4  13  12       24.26       32.33      5.93 o 
  -3  13  12       14.46       12.89      4.26 o 
  -2  13  12        0.79        4.48      3.98 o 
  -1  13  12       45.09       53.44     11.51 o 
   0  13  12        1.50        1.00      6.27 o 
   1  13  12        3.84       -0.45      6.47 o 
  -6  14  12        1.99        6.51      4.56 o 
  -5  14  12        0.81       -2.11      3.58 o 
  -4  14  12        0.02        5.46      4.01 o 
  -3  14  12        5.49        4.31      4.59 o 
  -2  14  12        8.89        9.02      9.10 o 
  -1  14  12        4.39       11.24      7.76 o 
   0  14  12        5.75       15.90      8.05 o 
  -4  15  12       27.14       39.11      6.79 o 
  -3  15  12        5.68        9.29      9.01 o 
  -2  15  12       25.24       34.18      6.39 o 
  -9   0  13      179.94      233.83     17.96 o 
  -7   0  13      104.78      119.69     13.65 o 
  -5   0  13       98.26      144.07     14.36 o 
  -3   0  13       40.20       46.66      9.64 o 
  -1   0  13       41.31       49.32      7.78 o 
   1   0  13       28.51       17.59     12.59 o 
   3   0  13       15.97       19.12     11.13 o 
 -10   1  13       39.65       46.19      7.09 o 
  -9   1  13       47.93       44.23      5.52 o 
  -8   1  13      183.88      204.93      9.07 o 
  -7   1  13        1.04       -1.40      2.42 o 
  -6   1  13      120.73      122.65      9.61 o 
  -5   1  13       11.40       11.63      4.28 o 
  -4   1  13       19.34       25.12      5.34 o 
  -3   1  13        2.10        0.11      3.24 o 
  -2   1  13       15.85        9.57      4.44 o 
  -1   1  13       73.54       68.07      6.20 o 
   0   1  13       14.88       15.65      3.34 o 
   1   1  13        0.21        1.70      2.06 o 
   2   1  13        0.26        1.19      2.17 o 
   3   1  13        6.92       13.84      3.25 o 
 -10   2  13       14.05       12.15      4.92 o 
  -9   2  13       21.72       23.82      5.45 o 
  -8   2  13        0.17        5.08      2.99 o 
  -7   2  13       11.28        9.36      3.50 o 
  -6   2  13        0.52        4.21      2.70 o 
  -5   2  13      111.51      128.00      9.81 o 
  -4   2  13       18.80       11.46      4.47 o 
  -3   2  13        2.53        6.48      5.30 o 
  -2   2  13        6.48        7.39      6.56 o 
  -1   2  13        8.06        9.93      3.32 o 
   0   2  13        6.47        2.87      2.22 o 
   1   2  13       10.56       16.56      3.12 o 
   2   2  13        6.99        9.85      2.76 o 
   3   2  13        0.25        0.58      2.37 o 
 -10   3  13        1.89        5.23      4.15 o 
  -9   3  13        2.75       -3.00      3.25 o 
  -8   3  13       43.62       45.11      5.42 o 
  -7   3  13       35.56       49.52      5.41 o 
  -6   3  13      226.54      270.29     14.78 o 
  -5   3  13        8.99       10.68      4.53 o 
  -4   3  13        0.06        0.48      3.34 o 
  -3   3  13       27.44       25.71      5.10 o 
  -2   3  13        1.94        4.37      3.73 o 
  -1   3  13       16.15        9.54      4.03 o 
   0   3  13       40.37       40.30      4.28 o 
   1   3  13        0.10        2.17      2.12 o 
   2   3  13        0.89       -0.17      2.36 o 
   3   3  13       57.93       68.82      5.81 o 
 -10   4  13        3.38        5.54      3.90 o 
  -9   4  13        0.07        1.24      3.67 o 
  -8   4  13        8.50       10.36      3.32 o 
  -7   4  13        6.97        4.66      2.99 o 
  -6   4  13        8.70        4.61      2.94 o 
  -5   4  13       91.70       91.10      8.60 o 
  -4   4  13        2.33        0.91      3.41 o 
  -3   4  13       15.83       21.92      6.88 o 
  -2   4  13       27.30       22.11      5.14 o 
  -1   4  13       42.52       52.20      5.63 o 
   0   4  13      113.02      119.81      7.75 o 
   1   4  13        5.96        8.91      2.65 o 
   2   4  13        7.16        5.75      2.68 o 
   3   4  13        8.36        7.65      3.22 o 
 -10   5  13       18.33       13.03      5.55 o 
  -9   5  13       24.21       34.27      6.31 o 
  -8   5  13        3.63        2.72      5.32 o 
  -7   5  13       13.50       13.46      3.67 o 
  -6   5  13        7.85        9.59      3.24 o 
  -5   5  13        1.63        3.07      3.50 o 
  -4   5  13       43.08       33.19     12.36 o 
  -3   5  13        7.48        4.74      3.82 o 
  -2   5  13        0.28        6.05      3.91 o 
  -1   5  13       51.08       65.79      6.11 o 
   0   5  13        9.62       17.68      3.68 o 
   1   5  13       19.99       29.06      3.88 o 
   2   5  13       16.42       20.24      3.54 o 
   3   5  13       29.33       36.97      5.26 o 
  -9   6  13       84.82       81.21      8.99 o 
  -8   6  13       23.59       32.51      6.86 o 
  -7   6  13       22.05       22.81      4.38 o 
  -6   6  13        0.32        1.53      3.68 o 
  -5   6  13       71.32       66.43      7.70 o 
  -4   6  13       60.41       49.01      7.83 o 
  -3   6  13        1.17        1.56      3.54 o 
  -2   6  13        0.02       -0.94      2.25 o 
  -1   6  13       56.54       51.15      5.49 o 
   0   6  13        3.57        6.63      3.23 o 
   1   6  13        0.05       -0.18      2.08 o 
   2   6  13        0.08        2.10      2.72 o 
   3   6  13        2.86       10.20      3.61 o 
  -9   7  13       19.53       10.14      5.79 o 
  -8   7  13       31.30       36.60      9.44 o 
  -7   7  13        7.85        4.78      3.56 o 
  -6   7  13       74.58       66.17      7.86 o 
  -5   7  13       13.44       21.90      5.15 o 
  -4   7  13        0.06        0.16      4.09 o 
  -3   7  13        1.41        5.52      3.96 o 
  -2   7  13        1.02       -1.03      2.38 o 
  -1   7  13        0.73        5.38      3.08 o 
   0   7  13       75.11       83.58      6.87 o 
   1   7  13        9.69        9.50      3.59 o 
   2   7  13       10.49       10.05      3.39 o 
  -9   8  13        2.13        4.04      3.77 o 
  -8   8  13        3.82        2.11      3.66 o 
  -7   8  13       15.35        9.48      4.13 o 
  -6   8  13       12.01       13.86      6.74 o 
  -5   8  13       10.36        9.81      9.29 o 
  -4   8  13        4.24        3.69      4.02 o 
  -3   8  13        3.27       -4.90      5.50 o 
  -2   8  13       30.41       38.48      5.00 o 
  -1   8  13        9.47        6.05      3.17 o 
   0   8  13       63.18       76.63      6.69 o 
   1   8  13        1.28        5.49      3.62 o 
   2   8  13        7.04        1.59      3.56 o 
  -8   9  13        0.81       -0.28      3.58 o 
  -7   9  13        0.10       -2.25      3.40 o 
  -6   9  13        1.74        0.69      6.31 o 
  -5   9  13        2.59        3.59      5.52 o 
  -4   9  13        1.53        2.10      2.94 o 
  -3   9  13       27.84       21.06      5.44 o 
  -2   9  13        3.87        2.85      3.97 o 
  -1   9  13        1.05       -0.88      2.71 o 
   0   9  13       32.11       28.98      4.76 o 
   1   9  13        2.13        6.57      5.17 o 
   2   9  13       16.53       21.37      9.62 o 
  -8  10  13       12.50       12.70      4.73 o 
  -7  10  13       18.48       19.25      6.75 o 
  -6  10  13        1.49        1.23      5.31 o 
  -5  10  13        3.24        3.85      3.16 o 
  -4  10  13       10.41        1.03      3.21 o 
  -3  10  13        6.35        4.57      3.94 o 
  -2  10  13        4.67        3.95      4.04 o 
  -1  10  13        1.82        8.13      4.16 o 
   0  10  13        0.49       -1.26      3.30 o 
   1  10  13       13.36       11.30      4.45 o 
  -7  11  13        1.32       -6.13      5.69 o 
  -6  11  13        0.15        4.00      6.65 o 
  -5  11  13       21.55       28.31     17.26 o 
  -4  11  13       19.32       17.52      4.35 o 
  -3  11  13        2.11        5.48      5.28 o 
  -2  11  13        2.71        9.52      4.66 o 
  -1  11  13        1.81       -0.25      4.31 o 
   0  11  13        9.12       22.04      7.78 o 
  -6  12  13        6.11        3.44      4.17 o 
  -5  12  13       11.89       21.73      5.47 o 
  -4  12  13        3.38        8.63      4.12 o 
  -3  12  13        8.75        8.19      5.48 o 
  -2  12  13        8.12        2.01      4.46 o 
  -1  12  13       40.40       44.01     10.19 o 
  -5  13  13        1.93        4.01      4.18 o 
  -4  13  13        8.09        7.30      4.54 o 
  -3  13  13        0.73       -2.68      6.41 o 
  -2  13  13       26.94       28.10      8.74 o 
  -8   0  14        0.43       -4.80      5.60 o 
  -6   0  14       14.98       28.17      8.70 o 
  -4   0  14        9.14        5.35      6.00 o 
  -2   0  14       84.02       95.13     12.87 o 
   0   0  14        1.38       -1.42      2.58 o 
   2   0  14        1.99       -3.30      2.65 o 
  -9   1  14        0.05       -2.53      3.04 o 
  -8   1  14       24.54       19.01      4.48 o 
  -7   1  14       88.29       75.91     10.15 o 
  -6   1  14       30.10       28.49      6.21 o 
  -5   1  14        3.75        4.96      4.59 o 
  -4   1  14       10.68       16.65      5.45 o 
  -3   1  14       10.36       15.81      5.33 o 
  -2   1  14       62.75       75.11      8.57 o 
  -1   1  14        7.36        7.80      3.03 o 
   0   1  14       14.17       16.89      3.85 o 
   1   1  14        0.08        1.34      2.49 o 
   2   1  14        7.14       15.92      3.55 o 
  -9   2  14       24.02       23.52      4.77 o 
  -8   2  14        0.69        1.28      3.17 o 
  -7   2  14        2.45        1.30      2.80 o 
  -6   2  14       29.80       26.10      6.18 o 
  -5   2  14       38.70       36.85      6.75 o 
  -4   2  14       16.11       28.57      6.04 o 
  -3   2  14        0.50        6.25      4.03 o 
  -2   2  14        0.18       -0.48      3.48 o 
  -1   2  14      103.04      112.61      7.75 o 
   0   2  14       21.64       28.73      4.06 o 
   1   2  14        2.13        0.03      2.41 o 
   2   2  14        5.01        4.98      2.80 o 
  -9   3  14       21.14       20.62      8.36 o 
  -8   3  14        3.54        7.70      3.55 o 
  -7   3  14        0.81        3.37      2.86 o 
  -6   3  14       40.94       29.21     14.94 o 
  -5   3  14        1.49        2.30      3.97 o 
  -4   3  14        1.90        3.47      3.93 o 
  -3   3  14        0.18        2.54      4.07 o 
  -2   3  14       27.96       26.83      5.85 o 
  -1   3  14        6.10        5.97      3.07 o 
   0   3  14       41.63       45.91      5.73 o 
   1   3  14        1.01        3.04      2.40 o 
   2   3  14        8.09        7.55      3.08 o 
  -9   4  14       27.09       25.73      5.92 o 
  -8   4  14        1.49        6.66      3.52 o 
  -7   4  14        7.56        6.82      3.33 o 
  -6   4  14        0.28       -1.05      3.87 o 
  -5   4  14        4.60        2.97      4.19 o 
  -4   4  14       15.61        7.47      4.28 o 
  -3   4  14        0.03        4.01      3.80 o 
  -2   4  14        1.82        2.48      3.76 o 
  -1   4  14        0.95        3.01      2.94 o 
   0   4  14       24.52       24.22      7.56 o 
   1   4  14       14.16       12.59      2.98 o 
  -9   5  14        1.32        0.04      3.73 o 
  -8   5  14       14.51       21.67      7.78 o 
  -7   5  14        6.06        9.98      7.67 o 
  -6   5  14       22.84       17.44      5.42 o 
  -5   5  14        0.24        1.81      3.67 o 
  -4   5  14       19.93        9.26      4.34 o 
  -3   5  14        0.59       -4.92      3.28 o 
  -2   5  14       41.18       38.29      6.59 o 
  -1   5  14       13.34        9.45      3.39 o 
   0   5  14        5.46        7.21      3.32 o 
   1   5  14       36.09       54.48      6.11 o 
  -8   6  14       55.18       53.29     10.59 o 
  -7   6  14        1.47        1.79      4.26 o 
  -6   6  14        1.08       -0.76      3.88 o 
  -5   6  14        8.78        9.22      4.71 o 
  -4   6  14       16.95       21.08      5.97 o 
  -3   6  14        0.06       -1.96      3.61 o 
  -2   6  14        0.50        2.89      3.80 o 
  -1   6  14       93.55       93.13      7.41 o 
   0   6  14       48.79       60.85     10.75 o 
   1   6  14        9.51        7.13      3.74 o 
  -8   7  14        4.74        4.88      4.25 o 
  -7   7  14        3.97       11.38      6.76 o 
  -6   7  14       29.76       12.65      5.88 o 
  -5   7  14        0.00        6.47      6.35 o 
  -4   7  14        9.89       17.90      5.05 o 
  -3   7  14        0.91       -2.56      6.73 o 
  -2   7  14       23.74       39.65      9.07 o 
  -1   7  14      127.41      151.69      8.92 o 
   0   7  14       39.58       41.21      8.25 o 
   1   7  14       12.39        9.73      3.72 o 
  -7   8  14        5.49       -5.02      5.82 o 
  -6   8  14        9.38       13.16      5.45 o 
  -5   8  14       26.15       30.02      6.27 o 
  -4   8  14        1.00       -1.74      3.96 o 
  -3   8  14        0.12       -0.33      3.92 o 
  -2   8  14       10.13        6.00      4.57 o 
  -1   8  14       21.77       20.35      4.40 o 
   0   8  14        7.34       11.14      3.75 o 
  -7   9  14        0.52       -3.77      5.64 o 
  -6   9  14        0.08        4.75      5.29 o 
  -5   9  14        6.47        8.97      7.36 o 
  -4   9  14       16.58       23.30      5.75 o 
  -3   9  14        1.41        1.12      4.10 o 
  -2   9  14        8.86        5.36      4.59 o 
  -1   9  14        4.18        9.28      3.51 o 
   0   9  14        3.47        1.51      3.96 o 
  -6  10  14        3.99        0.65      6.74 o 
  -5  10  14        3.86        6.79      4.72 o 
  -4  10  14        0.42        3.59      4.19 o 
  -3  10  14        7.83       13.31      5.43 o 
  -2  10  14        2.21        2.61      4.38 o 
  -1  10  14        3.06       -0.24      4.28 o 
  -5  11  14        0.70       -1.22      4.23 o 
  -4  11  14        4.42        8.02      5.25 o 
  -3  11  14        0.10        2.34      4.38 o 
  -7   0  15        0.17        6.80      7.61 o 
  -5   0  15       48.24       56.52     11.71 o 
  -3   0  15        0.02       -3.72      5.15 o 
  -1   0  15        1.48        5.53      5.60 o 
  -8   1  15        1.28        6.46      3.76 o 
  -7   1  15        9.41       10.05      5.82 o 
  -6   1  15        0.00       -0.71      8.81 o 
  -5   1  15       33.17       37.13      7.05 o 
  -4   1  15       57.75       70.82     15.61 o 
  -3   1  15        1.85        3.44      4.28 o 
  -2   1  15        0.12       -2.03      3.78 o 
  -1   1  15        7.04       10.61      6.21 o 
   0   1  15        4.38        3.15      2.87 o 
  -8   2  15       13.56       15.55      4.34 o 
  -7   2  15        2.56       14.95      7.23 o 
  -6   2  15       44.91       46.30      7.69 o 
  -5   2  15        1.03        6.27      4.66 o 
  -4   2  15        0.67       -0.86      3.95 o 
  -3   2  15       31.08       40.07      8.62 o 
  -2   2  15        1.77        4.66      4.28 o 
  -1   2  15       22.86       41.87      7.31 o 
   0   2  15        1.58       -2.87      2.90 o 
  -8   3  15       12.12       14.61      4.30 o 
  -7   3  15       39.85       49.09      7.81 o 
  -6   3  15       24.45       21.15      6.31 o 
  -5   3  15       43.16       45.90      9.75 o 
  -4   3  15       38.18       34.67      6.37 o 
  -3   3  15        1.09        1.51      5.84 o 
  -2   3  15       34.75       36.98      8.79 o 
  -1   3  15        0.03       -0.46      3.61 o 
   0   3  15       18.80       19.73      4.60 o 
  -7   4  15        3.72       12.21      5.39 o 
  -6   4  15        2.53        6.52      5.01 o 
  -5   4  15        3.01        9.30      5.06 o 
  -4   4  15        0.85        2.35      7.52 o 
  -3   4  15        9.72       10.49      5.02 o 
  -2   4  15      111.59      116.40     16.61 o 
  -1   4  15        0.30       -2.45      2.85 o 
  -7   5  15        7.43       -2.88      4.14 o 
  -6   5  15        0.83        4.21      4.45 o 
  -5   5  15        9.95       14.18      5.55 o 
  -4   5  15       24.74       28.16      6.73 o 
  -3   5  15        9.09        9.43      4.99 o 
  -2   5  15        8.30       12.49      4.95 o 
  -1   5  15       14.28       17.00      4.23 o 
  -6   6  15        4.49        4.11      5.38 o 
  -5   6  15        0.20       -0.05      4.12 o 
  -4   6  15        3.40       -2.01      8.57 o 
  -3   6  15        0.72        3.84      5.81 o 
  -2   6  15       24.39       32.08      8.55 o 
  -1   6  15       10.08        6.70      4.73 o 
  -6   7  15       45.75       71.51     12.20 o 
  -5   7  15        1.50        9.04      7.26 o 
  -4   7  15        0.39       -0.11      3.83 o 
  -3   7  15        0.01        1.88      3.91 o 
  -2   7  15        0.02        7.96      4.88 o 
  -5   8  15       18.86       31.52      6.55 o 
  -4   8  15        0.92        1.24      4.29 o 
  -3   8  15        0.19        0.52      4.26 o 
  -4   0  16       28.66       52.57     11.87 o 
  -5   1  16        0.11        6.15      4.84 o 
  -4   1  16        5.79        5.43      7.84 o 
                                                 
